# Supplementary material for: Scalable room temperature incorporation of CO2-selective ångström-scale pores in graphene for carbon capture
Source: Nat Commun. 2025 Nov 24;16:10380. doi: 10.1038/s41467-025-65336-4 (PMC12644594; doi:10.1038/s41467-025-65336-4)
Supplement: Supplementary file 3 — Source Data [file 41467_2025_65336_MOESM3_ESM.xlsx]

## Sheet: Figure 2
Fig. 2d.											Fig. 2e.
Before Pore Opening						After Pore Opening
Raman shift (cm-1)	0 cm s-1	0.5 cm s-1	15 cm s-1	45 cm s-1		Raman shift (cm-1)	0.5 cm s-1	15 cm s-1	45 cm s-1
												0.5 cm s-1	15 cm s-1	45 cm s-1
3203.07	50.0256	1982.97	4018.37	6050.99		3203.07	2043.69	4035.49	6014.18		Average ID/IG	0.66	1.2	0.8
3201.73	-81.3846	2006.9	4169.04	6012.88		3201.73	2001.16	4041.34	6014.28		ID/IG Std. Dev.	0.09	0.24	0.05
3200.38	-11.1423	2011.83	4087.39	6010.75		3200.38	2028.66	4069.06	6014.45		Average Defect Density (x 1012 cm-2)	0.27	1.1	1.55
3199.03	72.0462	2013.54	3979.64	6036.7		3199.03	1991.19	3926.19	6033.62		Defect Density Std. Dev. (x 1012 cm-2)	0.02	0.17	0.09
3197.68	25.5112	2037.35	3999.63	6025.85		3197.68	1983.89	4014.9	6026.5
3196.33	73.4769	2014.08	4065.77	5991.56		3196.33	2005.53	3986.79	6025.13
3194.98	156.621	1990.07	3992.8	6029.42		3194.98	2030.76	3999.35	6040.9
3193.63	-10.272	2028.29	4064.15	6026.06		3193.63	2049.09	4054.44	6057.65
3192.28	0.65399	2038.6	4081.64	6034.08		3192.28	2020.42	4037.21	6008.19
3190.93	94.8782	2058.04	4069.35	5973.15		3190.93	1999.08	4018.07	6042.53
3189.58	-16.3789	2024.3	4071.73	6010.23		3189.58	2005.42	4037.74	6021
3188.23	94.4707	2038.57	4059.15	6016.14		3188.23	2001.8	4031.42	6035.64
3186.88	40.6107	2049.63	4085.31	6075.97		3186.88	2050.53	3954.72	6044.39
3185.53	12.6682	2050.1	4052.12	6032.84		3185.53	2030.08	4048.19	6028.5
3184.17	45.7716	2057.87	4004.02	6027.75		3184.17	2052.11	4045.37	6057.75
3182.82	78.8612	2044.56	4037.17	6083.98		3182.82	2031.52	4022.15	6053.12
3181.47	17.6447	2039.18	4094.23	6076.14		3181.47	1987.44	4071	6015.94
3180.12	22.9924	2046.63	4088.29	6016.44		3180.12	2027.72	4045.82	6060.33
3178.77	19.0935	2057.69	4072.98	6014.74		3178.77	2076.55	4042.77	6034.16
3177.41	-23.61	2028.59	4029.85	5993.74		3177.41	2044.58	4017.49	6064.96
3176.06	116.616	2059.78	4067.92	6029.96		3176.06	2049.51	4062.38	6055.85
3174.71	20.3288	2054.54	4096.63	6032.46		3174.71	2055.61	4072.1	6054.88
3173.35	25.6565	2068.91	4042.1	6017.91		3173.35	2037.62	4054.06	6032.49
3172	8.81667	2019.17	3974.56	6014.37		3172	2009.73	4045.2	6017.18
3170.64	-22.7937	2068.46	4071.27	6033.65		3170.64	2054.41	4032.62	6045.36
3169.29	74.8289	2033.96	4014.63	6031.83		3169.29	2065.17	4008.91	6027.07
3167.94	65.3543	2004.31	4053.88	6012.21		3167.94	2031.56	4064.53	6051.47
3166.58	2.36615	2061.95	4113.32	6029.46		3166.58	2047.74	4009.36	6067.64
3165.23	-20.0213	2113.96	4037.96	6040.72		3165.23	2044.18	4092.55	6029.2
3163.87	57.2126	2020.14	4086.13	6046.77		3163.87	2051.01	4052.08	6049.51
3162.52	3.45936	2070.15	4012.47	6057.91		3162.52	2043.04	4002.35	6045.53
3161.16	69.582	2042.01	4089.96	6050.18		3161.16	2061.44	4122.26	6048.37
3159.8	60.0851	2069.12	4086.22	6059.36		3159.8	2052.75	4059.55	6031.42
3158.45	92.976	2089.4	4004.98	6039		3158.45	2002.85	4124.03	6057.11
3157.09	-28.9725	2071.51	4019.52	6024.48		3157.09	2068.41	4083.39	6060.11
3155.73	77.6209	2068.32	3987.91	6039.03		3155.73	2038.08	4059.32	6048.86
3154.38	55.197	2088.4	4101.8	6046.89		3154.38	2058.69	4075.75	6055.75
3153.02	25.4033	2064.82	4062.67	6029.28		3153.02	2038.72	4044.25	6012.86
3151.66	10.3448	2054.09	4091.64	6046.99		3151.66	2040.82	4082.72	6056.53
3150.3	52.3668	2026.74	4065.28	6024.5		3150.3	2027.54	4012.5	6047.81
3148.95	-25.3096	2055.18	4143.81	6057.58		3148.95	2052.27	4047.22	6039.32
3147.59	35.0915	2020.37	4111.8	6060.04		3147.59	2029.7	4061.64	6040.54
3146.23	-26.0054	2067.11	4059.49	6071.65		3146.23	2064.16	4061.32	6070.14
3144.87	-0.60946	2023.01	4058.67	6021.4		3144.87	2109.6	4094.08	6033.18
3143.51	26.6115	2067.19	4090.9	6057.59		3143.51	2048.29	4058.74	6051.95
3142.15	37.2565	2088.01	3986.94	6032.66		3142.15	2094.27	4076.73	6028.37
3140.79	-27.5197	2064.64	4030.1	6065.81		3140.79	2035.37	4022.96	6033.41
3139.44	23.5631	2061.46	4049.28	6045.22		3139.44	2072.08	3998.61	6010.59
3138.08	43.3612	2031.27	4073.92	6013.94		3138.08	2039.49	4079.04	6050.53
3136.71	9.83835	2091.13	4072.77	6040.72		3136.71	2093.89	4049.13	6018.48
3135.36	7.55409	2075.58	4100.97	6039.14		3135.36	2042.87	4008.19	6023.19
3133.99	36.5019	2080.82	4072.16	6036.81		3133.99	2040.84	4026.03	6041
3132.63	17.6548	2062.75	4096.58	6021.94		3132.63	2022.25	4036.51	6041.99
3131.27	77.7933	2052.01	4076.87	6025.06		3131.27	2056.3	4061.65	6058.97
3129.91	71.7819	2022.25	4060.8	6061.92		3129.91	2094.6	4011.47	6022.4
3128.55	-7.68906	2070.82	4105.28	6049.17		3128.55	2062.47	4051.27	6042.23
3127.19	92.7745	2068.55	4052.41	6049.25		3127.19	2046.84	4107.56	6012.47
3125.83	-1.37689	2080.94	3994.01	6050.76		3125.83	2005.51	4077.54	6050.62
3124.46	-34.9494	2079.83	4064.07	6030.58		3124.46	2073.06	4014.49	6027.39
3123.1	80.1119	2093.38	4047.82	6036.45		3123.1	2054.32	3997.31	6023.3
3121.74	52.0149	2066.54	4024.2	6023.94		3121.74	2086.94	4044.34	6036.76
3120.38	84.4513	2036.62	4046.42	6059.46		3120.38	2039.43	4098.68	6016.39
3119.01	-40.8574	2056.82	4107.11	6005.82		3119.01	2052.44	4048.44	6027.46
3117.65	145.583	2045.2	4068.73	6072.1		3117.65	2042.81	4045.89	6030.66
3116.29	27.6146	2068.4	4072.5	6024.66		3116.29	2041.11	4058	6049.3
3114.92	43.4875	2031.69	4096.41	6056.03		3114.92	2025.35	3978.43	6006.91
3113.56	61.1691	2096.39	4065.3	6037.89		3113.56	2069.44	4052.84	6037.05
3112.19	29.363	2062.09	4041.51	6014.97		3112.19	2057.92	3969.62	6042.3
3110.83	48.846	2058.33	4015.86	6030.14		3110.83	2040.28	4032.99	6014.3
3109.46	-36.0922	2016.69	4087.28	6033.2		3109.46	2035.45	3997.41	6007.5
3108.1	52.9648	2019.61	4078.08	6038.8		3108.1	2031.23	4040.58	6021.89
3106.73	37.608	2075.62	4034.06	6030.84		3106.73	2050.18	4034.3	6020.57
3105.37	20.4124	2030.29	4134.67	6020.65		3105.37	2017.25	3995.05	6028.92
3104	58.1255	2068.55	4094.28	6055.49		3104	2043.5	3972.29	6030.2
3102.64	18.9443	2043.96	4052.06	5980.12		3102.64	2030.08	4017.24	6030.96
3101.27	18.1926	2016.92	4059.24	5992.97		3101.27	2029.46	4016.43	6028.05
3099.9	15.5934	2051.47	4051.76	5994.81		3099.9	2037.98	4015.61	6019.38
3098.54	27.6186	2085.99	4035.13	6008.71		3098.54	2051.98	4038.56	6032.67
3097.17	56.085	2008.94	4051.4	6024.05		3097.17	2021.46	3990.18	6025.56
3095.8	47.9587	2048.32	4106.05	6009.39		3095.8	2056.16	3998.49	6024.21
3094.44	39.8218	2033.43	4082.06	6016.29		3094.44	2037.21	4039.7	6010.83
3093.07	-3.04902	2031.35	4072.69	6029.76		3093.07	2039.59	4046.17	6023.83
3091.7	3.4183	2063.97	4048.69	6032.98		3091.7	2044.39	4074.56	6042.05
3090.33	71.9969	2047.25	4035.65	6011.33		3090.33	2047.36	4066.39	6002.83
3088.96	21.7906	1992.77	4037.21	6005.76		3088.96	1984.56	4010.72	6011.12
3087.59	-13.7951	2020.49	4024.16	6013.33		3087.59	2033.8	4008.05	5999.06
3086.22	38.2736	2022.64	4034.84	6035.13		3086.22	2031.89	4072.94	6009.95
3084.86	64.7488	2023.56	4063.77	6010.53		3084.86	2020.23	4039.2	6017.72
3083.49	100.329	2049.42	3953.94	6012.96		3083.49	2037.78	4036.51	6010.35
3082.12	84.7819	1998.62	3973.74	5983.25		3082.12	2027.34	4041.12	6001.67
3080.75	71.0475	2058.54	4057.39	5999.53		3080.75	2038.79	3974.56	6021.69
3079.38	39.0636	2036.93	3978.62	5991.71		3079.38	1997.93	3986.48	5979.39
3078.01	72.7451	2029.32	4014.8	5987.54		3078.01	1994.18	4022.11	6018.68
3076.63	49.8652	2032.66	4058.26	6052.67		3076.63	2032.38	4021.24	6004.02
3075.26	54.3333	2021.4	4023.28	6017.47		3075.26	2012.21	3993.03	6009.43
3073.89	60.6103	2035.06	4079.48	6029.68		3073.89	2024.86	4023.16	5996.6
3072.52	65.049	2040.82	4057.26	5991.21		3072.52	2032.03	4020.48	6028.06
3071.15	51.247	2024.7	3973.09	6005.6		3071.15	2017.33	4005.03	5999.61
3069.78	73.8865	2001.91	4012.86	6014.15		3069.78	1999.6	4007.82	6022.72
3068.41	-25.5693	1994.92	4017.99	6015.4		3068.41	2028.03	3997.85	6023.18
3067.03	48.0551	2040.76	4050.45	6043.24		3067.03	2016.37	3984.24	5980.97
3065.66	-29.5266	2040.44	4104.76	5996.4		3065.66	2029.61	4021.64	6035.04
3064.29	-34.2546	2029.81	3967.84	6048.63		3064.29	2012.5	4038.99	6033.16
3062.91	50.2178	2007.04	4005.75	6007.62		3062.91	2016.63	4054.52	6008.92
3061.54	14.5063	1990.97	4047.29	6043.08		3061.54	1998.31	4000.87	5993.01
3060.17	17.015	2002.8	4008.73	6004.63		3060.17	2033.39	4045.52	6025.99
3058.79	-71.4691	2021.31	4026.61	6040.8		3058.79	1993.84	3973.69	6001.51
3057.42	43.8289	2022.23	4040.84	6007.45		3057.42	1987.06	4014.7	5983.28
3056.04	-4.63474	1987.98	4024.14	6001.77		3056.04	2033.65	4006.58	6000.66
3054.67	32.3858	2000.42	4076.56	5988.08		3054.67	2044.45	3953	6036.23
3053.29	25.7399	2004.39	4041.69	5975.12		3053.29	2032.82	4013.99	6000.61
3051.92	86.3523	2017.44	3994.11	5994.53		3051.92	2022.41	4024.06	6009.68
3050.54	57.8622	2037.16	3979.26	6059.37		3050.54	2024.12	3997.78	6015.63
3049.17	11.1966	1995.09	4044.39	6007.51		3049.17	2027.66	3984.23	6009.12
3047.79	-24.5579	2034.2	4074.98	6045.44		3047.79	1967.59	3976.14	6011.71
3046.42	45.0568	1986.09	4005.64	6012.86		3046.42	2007.48	4020.74	6002.62
3045.04	41.9819	2028.83	3999.9	6050.41		3045.04	2020.71	4018.1	6022.86
3043.66	35.2639	1983.18	3988.73	6006.94		3043.66	1991.56	4075.4	6031.42
3042.29	52.1425	2030.15	4021.14	6017.97		3042.29	2002.37	4034.62	6009.11
3040.91	50.849	2034.75	4082.59	6022.09		3040.91	1996.85	4001.12	6015.6
3039.53	35.0236	2010.92	4018.79	6029.85		3039.53	2013.11	3964.01	6000.84
3038.16	99.0447	2003.44	3998.56	6044.5		3038.16	1997.31	3983.18	6017.71
3036.78	34.2066	2031.04	4101.74	6019.94		3036.78	2009.94	3984.2	5995.18
3035.4	9.28874	2044.13	3979.93	6014.28		3035.4	2049.18	3990.66	6007.39
3034.02	33.3466	2004.62	4074.02	6056.5		3034.02	2027.35	4004.38	6017.01
3032.64	17.4878	2035.26	4050.2	6055.54		3032.64	2011.57	3989.08	5990.36
3031.26	-2.00261	2014.51	4109.81	6090.85		3031.26	1978.88	4026.37	6032.89
3029.88	27.4515	1999.22	4118.64	6054.73		3029.88	2002.4	3944	6021.28
3028.51	31.5088	1994.21	4091.22	6008.1		3028.51	2012.63	4012.11	6034.54
3027.13	26.4931	2003.11	4136.31	6069.87		3027.13	2028.89	4054.83	6027.34
3025.75	59.5228	2007.78	4110.73	6040.66		3025.75	2055.43	3997.88	6023.52
3024.37	25.4984	2025.14	4094.22	6039.37		3024.37	2027.01	3995.3	6018.15
3022.99	45.8177	2017.14	4110.33	6089.15		3022.99	2008.26	4056.12	6051.6
3021.61	11.7915	2007.94	4050.39	6051.27		3021.61	2010.05	4116.92	6052.97
3020.22	17.6014	2050.66	4124.45	6036.58		3020.22	1980.45	4047.34	6044.76
3018.84	-3.75486	2052.34	4118.85	6051.59		3018.84	2026.3	4032.1	6071.23
3017.46	14.7066	1989.47	4127.74	6041.26		3017.46	2036.55	4022.29	6030.97
3016.08	2.38775	2030.38	4049.76	6081.62		3016.08	2045.59	3979.92	6027.71
3014.7	-62.4032	2009.77	4167.24	6069.48		3014.7	2014.82	4020.79	6062.7
3013.32	12.1103	2032.59	4177.95	6064.59		3013.32	2031.71	4043.57	6035.15
3011.94	97.4439	2034.31	4147.06	6082.86		3011.94	2010.01	4017.5	6049.47
3010.55	-21.6076	2031.22	4089.07	6081.6		3010.55	2029.31	3998.69	6036.67
3009.17	23.9066	2046.21	4146.82	6074.19		3009.17	2057.65	3988.92	6043.25
3007.79	63.9729	2026.86	4090.67	6084.51		3007.79	2034.16	4062.31	6068.17
3006.4	13.6461	2017.76	4117.7	6124.83		3006.4	2062.5	4052.55	6057.71
3005.02	6.69861	2062.89	4162.79	6062.5		3005.02	2037.23	4001.22	6060.94
3003.64	61.1784	2026.11	4178.97	6087.28		3003.64	2040.87	4004.12	6033.97
3002.25	7.24092	2070.63	4169.86	6073.4		3002.25	2022.84	4043.15	6063.8
3000.87	5.69519	2048.93	4162.57	6098.18		3000.87	2038.54	3962.97	6088.46
2999.48	49.2869	2051.91	4200.43	6125.49		2999.48	2016.31	3967.69	6047.85
2998.1	26.0525	2050.09	4182.33	6126.07		2998.1	2041.65	4012.13	6072
2996.71	19.0651	2062.12	4214.78	6106.8		2996.71	2053.74	4114.33	6055.4
2995.33	44.5592	2078.96	4144.35	6103.78		2995.33	2082.07	4090.16	6043.45
2993.95	-27.4065	2062.12	4232.75	6112.32		2993.95	2065.29	4087.65	6063.74
2992.56	14.3127	2049.51	4211.08	6139.99		2992.56	2053.92	4002.15	6070.62
2991.17	-73.8715	2062.76	4200.24	6132.29		2991.17	2064.82	4048.37	6066.17
2989.79	-52.0124	2060.98	4216.48	6127.85		2989.79	2076.32	4080.14	6079.5
2988.4	-4.92322	2066.43	4290.42	6125.95		2988.4	2039.73	4074.04	6044.91
2987.01	33.1276	2067.68	4194.86	6113.23		2987.01	2061.45	4028.28	6056.97
2985.63	35.1065	2084.55	4160.64	6105.21		2985.63	2065.14	4045.64	6077.26
2984.24	53.2981	2093.62	4221.96	6107.29		2984.24	2080.25	4081.01	6065.88
2982.85	-11.4089	2078.66	4279.67	6106.85		2982.85	2053.32	4035.28	6074.85
2981.46	48.2083	2114.76	4250.88	6137.41		2981.46	2082.85	4095.87	6077.13
2980.08	30.3455	2042.18	4184.28	6135.89		2980.08	2043.32	4113.21	6093.31
2978.69	61.1057	2073.49	4245.59	6125.02		2978.69	2051.24	4044.09	6071.41
2977.3	21.6268	2054.97	4220.45	6113.8		2977.3	2081.97	4074.05	6074.22
2975.91	-3.4417	2089.28	4148.52	6123.83		2975.91	2070.68	4116.59	6084.74
2974.52	-12.3072	2078.58	4236.83	6142.15		2974.52	2054.6	4079.92	6073.16
2973.13	97.6067	2064.3	4233.33	6133.82		2973.13	2085.32	4100.86	6046.67
2971.74	99.5106	2053.02	4246.03	6138.83		2971.74	2065.65	4084.01	6068.01
2970.36	27.6477	2066.95	4251.53	6136.28		2970.36	2066.99	4086.95	6071.61
2968.96	40.3478	2105.45	4195.9	6121.87		2968.96	2091.11	4093.49	6083.18
2967.57	9.87623	2083.41	4185.24	6108.18		2967.57	2045.68	4085.65	6081.13
2966.18	13.5736	2056.58	4286.08	6139.1		2966.18	2041.04	4095.79	6087.57
2964.79	-11.4997	2081.3	4160.38	6098.11		2964.79	2056.17	4035.82	6083.74
2963.4	-40.164	2100.03	4189.3	6135.5		2963.4	2060.52	4076.53	6080.16
2962.01	40.8004	2065.45	4144.54	6148.45		2962.01	2057.68	4050.73	6074.8
2960.62	13.9238	2051.84	4173.48	6097.07		2960.62	2060.24	4080.65	6068.42
2959.23	46.3384	2031.66	4247.32	6116.86		2959.23	2075.37	4051.27	6064.1
2957.84	-45.1976	2061.79	4130.76	6102.16		2957.84	2059.37	4088.36	6059.52
2956.45	-27.1631	2050.01	4143.53	6128.78		2956.45	2048.17	4073.36	6074.2
2955.05	26.7736	2086.71	4190.43	6099.01		2955.05	2110.59	4130.19	6086.82
2953.66	5.28871	2065.37	4176.29	6183.08		2953.66	2041.34	4061.33	6072
2952.27	43.0378	2060.19	4138.82	6141.84		2952.27	2073.24	4118.15	6066.42
2950.87	53.854	2066.38	4121.11	6106		2950.87	2062.65	4017.02	6072.64
2949.48	-7.10987	2079.16	4243.36	6071.61		2949.48	2026.36	4086.39	6052.71
2948.09	37.7874	2072.2	4191.57	6110.08		2948.09	2073.19	4064.24	6029.73
2946.69	0.15665	2052.1	4186.44	6122.36		2946.69	2045.28	4036.72	6077.47
2945.3	32.4759	2045.76	4147.24	6117.78		2945.3	2044.28	4120.4	6067.05
2943.9	18.1633	2037.63	4169.03	6047.94		2943.9	2081.54	4082.12	6068.93
2942.51	41.4972	2055.2	4176.47	6132.3		2942.51	2060.82	4074.34	6066.2
2941.12	-14.0421	2053.06	4165.99	6100.49		2941.12	2055.05	4048.63	6059.12
2939.72	16.4501	2017.47	4155.52	6110.64		2939.72	2046.3	4069.53	6064.6
2938.32	-13.9855	2073.88	4093.11	6086.39		2938.32	2060.84	4051.01	6053.7
2936.93	48.7332	2055.62	4111.33	6088.66		2936.93	2035.97	4053.99	6070.44
2935.53	-4.98706	2031.41	4104.48	6081.62		2935.53	2000.96	4013.98	6073.87
2934.14	0.40189	2026.31	4072.56	6135.84		2934.14	2022.68	4043.83	6055.06
2932.74	-19.2794	2042.71	4131.97	6091.93		2932.74	2053.93	4041.44	6042.64
2931.34	20.1152	2010.17	4096.5	6103.89		2931.34	2042.22	4082.02	6039.7
2929.95	2.22133	2034.92	4120.1	6098.31		2929.95	2027.53	4018.77	6052.61
2928.55	21.9089	2042.36	4116.86	6112.42		2928.55	2028.35	4021.76	6066.54
2927.15	59.4808	2019.39	4043.85	6080.02		2927.15	2029.77	4064.11	6052.87
2925.76	12.9609	2029.23	4110.39	6120.62		2925.76	2058.03	4045.62	6044.58
2924.36	20.1119	2005.68	4085.71	6112.92		2924.36	2039.78	4075.43	6058.26
2922.96	34.4105	2045.33	4125.41	6081.62		2922.96	2041.2	4031.91	6068.11
2921.56	34.399	2065.3	4014.92	6053.92		2921.56	2062.29	4045.63	6055.23
2920.16	7.57282	2026.87	4072.51	6071.99		2920.16	2009.49	4046.82	6042.61
2918.76	32.5823	2058.76	4165.82	6093.64		2918.76	2027.61	4078.4	6052.46
2917.36	79.0259	2001.89	4041.1	6044.52		2917.36	2018.91	4076.02	6050.06
2915.96	23.615	2033.18	4104.02	6107.27		2915.96	2024.52	4012.89	6046.4
2914.56	30.7427	2018.02	4041.89	6104.62		2914.56	2002.13	4106.98	6050.9
2913.17	84.2966	2028.46	4036.93	6053.4		2913.17	2063.1	4040.3	6046.98
2911.77	2.12805	2031.17	4062.33	6082.55		2911.77	2040.72	4064.71	6042.3
2910.37	16.3914	2049.95	4073.45	6054.93		2910.37	2026.09	4049.83	6016.46
2908.96	44.9276	2044.32	4059.57	6078.73		2908.96	2012.05	4072.45	6041.12
2907.56	59.1749	2032.75	4093.89	6059.7		2907.56	1975.42	4057.58	6044.35
2906.16	12.7522	2038.44	4065.75	6062.44		2906.16	2042.29	4030.22	6055.49
2904.76	50.1891	2018.55	4041.19	6029.52		2904.76	2014.59	4115.27	6035.79
2903.36	-5.13674	2002.84	4038.05	6052.25		2903.36	2043.97	4012.99	6037.76
2901.96	39.4236	2016.86	4072.36	6043.96		2901.96	2015.09	4019.54	6052.73
2900.55	-44.4114	2024.93	4054.95	6062.42		2900.55	1998.7	4027.88	6022.86
2899.15	46.4881	2021.11	4064.3	6048.78		2899.15	2014.41	4043.33	6017.45
2897.75	46.4518	2008.38	4050.47	6022.68		2897.75	2036.64	4089.09	6017.9
2896.35	17.9014	2018.24	4041.99	6036.87		2896.35	2018.47	3960.18	6033.38
2894.95	-8.85806	2020.96	3985.41	6042.51		2894.95	1992	4020.19	6021.36
2893.54	48.1215	2025.46	4003.68	6029.27		2893.54	2036.79	4037.42	6046.51
2892.14	62.3331	2018.1	3950.7	6042.75		2892.14	2016.26	4035.05	6006.25
2890.73	32.0159	1981.64	4022.39	6043.06		2890.73	2002.27	3982.81	6037.25
2889.33	60.4673	2031.26	4024.62	6046.57		2889.33	2039.32	4008.94	6030.59
2887.93	24.8224	2039.92	4019.73	6035.49		2887.93	2008.12	4026.16	6018.59
2886.52	8.76762	2023.66	4062.9	6031.89		2886.52	2032.1	4094.99	6046.78
2885.12	6.95719	2025.79	4038.44	6078.13		2885.12	1997.35	4019.64	6008.86
2883.71	-19.7649	2030.3	3946.37	6032.89		2883.71	2030.82	4008.38	6001.2
2882.3	19.3437	2020.57	4037.57	6009.03		2882.3	2033.44	4022.03	6008.54
2880.9	-5.59324	1984.76	4030.91	6037.83		2880.9	2048.51	4025	6055.01
2879.49	42.3892	2030.17	4033.15	6012.92		2879.49	2026.23	4004.84	6027.79
2878.09	-18.0994	1993.18	3994.5	5987.66		2878.09	1982.02	4045.15	6021.41
2876.68	19.202	2000.06	4030.52	6033.17		2876.68	2002.42	4000.11	5999.8
2875.28	24.4984	2056.11	4013.21	6051.65		2875.28	2033.48	3971.09	6012.48
2873.87	111.537	2022.7	4019.01	6015.05		2873.87	2023.66	4022.04	6010.68
2872.46	-32.4248	1998.18	4053.23	6036.73		2872.46	2050.55	4044.54	6022.08
2871.05	45.7104	2014.52	4064.35	6012.58		2871.05	2021.18	4020.85	6009.37
2869.64	29.6885	1997.12	4007.97	6012.24		2869.64	2045.11	4041.57	6019
2868.24	77.5948	2022.34	4049.28	6007.64		2868.24	2016.34	3987.7	6014.92
2866.83	54.4714	2000.2	3996.48	6012.63		2866.83	2019.54	4026.17	6034.95
2865.42	18.9311	2004.11	4030.68	6013.02		2865.42	2013.27	4039.77	6003.74
2864.01	-30.7916	2006.83	4043.57	6031.15		2864.01	2022.39	4030.3	6033.4
2862.6	15.3201	2055.09	4074.2	6037.21		2862.6	2005.47	3956.95	6029.58
2861.19	45.4513	2018.18	4032.08	6017.73		2861.19	2022.27	4030.87	6018.67
2859.79	8.16482	1999.61	4050.28	5984.07		2859.79	2014.22	4000.12	6000.42
2858.38	-30.8784	2031.88	4002.86	6056.48		2858.38	1993.77	3988.88	5986.74
2856.96	11.6577	2025.14	4065.39	6000.84		2856.96	1996.96	4000.69	5999.65
2855.55	31.1319	2036.71	3952.38	5993.44		2855.55	2019.65	4051.51	6029.03
2854.14	27.557	2024.64	3974.13	6020.45		2854.14	2026.38	4017.22	6030.04
2852.73	50.5667	2024.99	4018.91	6000.3		2852.73	2049.65	4068.01	5991.3
2851.32	73.5713	1996.39	4074.3	6007.8		2851.32	2032.74	4014.24	6001.94
2849.91	0.90084	2015.04	4007.44	6024.87		2849.91	2022.33	3981.75	6027.76
2848.5	-16.8314	2023.64	4014.99	6001.2		2848.5	2023.14	4037.83	6029.02
2847.09	55.7605	1998.01	4020.76	6000.56		2847.09	2028.67	4031.9	6011.57
2845.68	29.1697	2031.99	4063.71	6002.05		2845.68	2038.93	4064.93	5986.78
2844.27	0.82176	2031.73	4021.68	5995.75		2844.27	2020.85	4012.97	6016.63
2842.85	0.80701	2004.33	3972.58	5996.19		2842.85	2026.96	4031.83	5978.96
2841.44	-16.9065	2019.42	4059.76	6004.76		2841.44	2047.23	3994.06	5975.69
2840.03	7.85106	2030.95	4014.2	6015.11		2840.03	1990.82	4074.84	6011.85
2838.61	39.6795	2060.17	4009.35	5993.61		2838.61	2015.8	4014.07	6015.4
2837.2	-11.6321	2027.48	4041.64	6011.75		2837.2	2010.7	4024.06	5990.64
2835.79	90.9226	2036.64	4075.68	6005.47		2835.79	2062.78	4000.46	5982.57
2834.37	60.8385	2023.41	3998.33	6048		2834.37	1989.31	3983.93	6010.38
2832.96	0.71411	2055.55	4039.44	5990.46		2832.96	2043.14	3978.02	5969.98
2831.54	89.0798	2038.18	4048.72	5987.73		2831.54	2036.85	4033.96	6017.22
2830.13	103.193	2040.85	4057.99	5983.59		2830.13	2029.98	4019.2	5997.54
2828.71	-11.6728	2038.81	4012.49	5972.74		2828.71	2060.21	4041.55	6021.53
2827.3	96.0785	2047.36	4076.52	5997.58		2827.3	2042.14	4016.19	6011.45
2825.88	81.929	2048.84	4034.56	5991.69		2825.88	2087.07	3971.41	6002.38
2824.47	74.8489	2047.96	4042.06	5980.14		2824.47	2048.39	3993.75	5992.56
2823.05	103.083	2035.32	4051.32	5968.25		2823.05	2068.59	3973.71	6010.23
2821.63	83.6466	2079.16	4060.57	6027.33		2821.63	2051.7	4043.7	6011.76
2820.22	69.513	2055.33	4046.87	6022.14		2820.22	2058.34	4021.89	6015.31
2818.8	127.733	2044.44	4064.93	6008.49		2818.8	2069.69	4047.73	6001.96
2817.38	85.3731	2069.43	4042.42	5981.79		2817.38	2076.33	4043.57	5998.71
2815.97	127.699	2051.49	4095.75	5998.15		2815.97	2063.56	4057.04	6020.15
2814.55	124.153	2071.17	4113.79	6021.19		2814.55	2070.78	4049.35	6023.94
2813.13	187.618	2076.74	4142.4	5987.46		2813.13	2089.75	4054	6006.83
2811.71	175.252	2067.61	4112.83	5998.87		2811.71	2074.03	3982.84	6016.42
2810.3	182.281	2067.3	4146.71	6018.74		2810.3	2078.89	4031.57	6011.4
2808.88	55.371	2115.15	4083.65	6052.35		2808.88	2109.59	4027.4	6011.17
2807.46	104.71	2085.46	4099.9	5984.45		2807.46	2099.75	4053.19	6001.62
2806.04	282.642	2090.42	4135.53	6022.99		2806.04	2074.64	4038.46	6005.92
2804.62	206.864	2090.09	4113.01	6009.73		2804.62	2134.67	4076.57	6024.31
2803.2	215.649	2127.33	4125.71	6021.13		2803.2	2088.43	4007.23	6046.97
2801.78	249.084	2102.33	4170.11	6014.57		2801.78	2139.04	4043.57	6024.6
2800.36	245.537	2097.3	4205.68	6029.14		2800.36	2153.84	4072.85	6021.6
2798.94	273.678	2153.29	4177.88	6054.62		2798.94	2136.94	4079.24	6016.84
2797.52	382.76	2128.88	4260.94	6012.86		2797.52	2135.89	4059.23	6023.14
2796.1	307.054	2141.43	4203.22	5978.86		2796.1	2150.08	4044.5	5997.02
2794.68	291.191	2146.94	4293.28	6008.91		2794.68	2161.93	4063.2	6000.31
2793.26	338.656	2184.1	4288.33	6055.83		2793.26	2183.73	4083.65	6013.39
2791.83	405.448	2175.52	4241.18	6051.39		2791.83	2242.45	4068.92	6033.76
2790.41	407.162	2167.53	4308.32	6036.75		2790.41	2217.33	4101.67	6028.25
2788.99	521.384	2194.11	4243.59	6053.06		2788.99	2234.42	4057.06	6035.3
2787.57	473.865	2227.71	4233.36	6030.69		2787.57	2269.07	4079.25	6022.01
2786.15	500.17	2236.11	4330.33	6040.32		2786.15	2265.63	4089.13	6047.64
2784.72	589.722	2248.6	4291.98	6060.84		2784.72	2322.52	4141.18	6029.57
2783.3	621.268	2300.32	4445.11	6034.97		2783.3	2362.98	4103.61	6031.6
2781.88	701.986	2281.17	4387.43	6025.27		2781.88	2387.62	4048.5	6010.54
2780.45	826.576	2324.07	4456.19	6088.63		2780.45	2371.86	4061.89	6044.93
2779.03	810.664	2358.18	4475.77	6044.86		2779.03	2446.82	4140.23	6052.21
2777.61	873.752	2383.5	4512.89	6039.73		2777.61	2455.63	4134.29	6054.23
2776.18	931.556	2424.01	4537.71	6072.16		2776.18	2501.28	4156.43	6040.2
2774.76	1031.45	2489.08	4543.21	6055.45		2774.76	2497.2	4189.09	6044.72
2773.33	1115.52	2477.5	4603.09	6030.67		2773.33	2530.55	4172.61	6051.76
2771.91	1297.8	2519.72	4675.23	6090.45		2771.91	2577.33	4115.79	6055.78
2770.48	1432.65	2551.4	4610.54	6066.02		2770.48	2622.92	4229.11	6054.28
2769.05	1506.09	2610.54	4705.44	6086.85		2769.05	2634.59	4163.53	6049.03
2767.63	1653.14	2653.29	4728.42	6092.58		2767.63	2690.09	4178.63	6066.32
2766.2	1773.84	2685.5	4744.38	6097.62		2766.2	2709.92	4237.54	6060.07
2764.78	1794.6	2672.71	4828.68	6083.03		2764.78	2778.22	4296.42	6058.57
2763.35	1834.63	2748.71	4853.37	6112.94		2763.35	2828.4	4299.22	6086.12
2761.92	2009.54	2786.14	4935.86	6092.74		2761.92	2803.22	4245.94	6047.07
2760.49	2061.78	2787.34	4900.96	6084.11		2760.49	2893.07	4310.05	6085.87
2759.07	2029.94	2882.54	4894.08	6053.41		2759.07	2971.79	4298.83	6058.6
2757.64	1952.59	2924	5023.79	6114.13		2757.64	2972.86	4424.19	6081.12
2756.21	2024.07	2931	5072.91	6103.4		2756.21	3049.2	4456.71	6067.86
2754.78	1957.25	3019.69	5043.24	6117.52		2754.78	3116.17	4475.22	6081.12
2753.36	1974.45	3016.18	5025.83	6076.33		2753.36	3167.96	4540.98	6097.62
2751.93	1879.67	3103.64	5078.41	6125.8		2751.93	3174.22	4587.46	6058.87
2750.5	1861.9	3086.11	5092.49	6097.23		2750.5	3246.38	4555.2	6082.12
2749.07	1740.93	3114.06	5167.77	6129.53		2749.07	3212.98	4647.14	6093.11
2747.64	1702.2	3095.36	5239.52	6123		2747.64	3283.35	4602.64	6112.34
2746.21	1574.32	3078.99	5195.85	6117.87		2746.21	3321.06	4767.98	6082.86
2744.78	1453.48	3142.46	5255.33	6119.03		2744.78	3268.42	4688.51	6093.35
2743.35	1386.86	3095.79	5255.35	6078.94		2743.35	3349.22	4677.23	6102.58
2741.92	1330.75	3120.78	5253.63	6109.11		2741.92	3333.3	4720.13	6106.07
2740.49	1211.77	3086.94	5309.56	6123.9		2740.49	3287.67	4775.25	6096.57
2739.05	1176.67	3030.39	5222.22	6142.18		2739.05	3262.44	4783.18	6113.03
2737.62	1076.97	3066.44	5313.06	6163.59		2737.62	3245.36	4812.07	6084.58
2736.19	1027.95	3029.7	5285.11	6157.4		2736.19	3244.01	4732.67	6079.08
2734.76	935.294	3012.18	5248.45	6139.34		2734.76	3171.06	4845.36	6089.55
2733.33	875.84	2990.01	5293.83	6133.85		2733.33	3149.35	4841.05	6118.97
2731.9	793.718	2980.06	5152.45	6148.27		2731.9	3106.7	4803.58	6097.01
2730.46	769.214	2943.94	5285.08	6129.86		2730.46	3019.27	4828.95	6084.03
2729.03	673.184	2885.15	5211.79	6078.31		2729.03	2967.93	4800.21	6089.01
2727.6	671.387	2864.75	5196.08	6131.8		2727.6	2949.75	4794.17	6086.76
2726.16	619.014	2851.91	5192.58	6122.83		2726.16	2889.13	4688.71	6085.5
2724.73	547.477	2841.4	5211.75	6122.57		2724.73	2818.65	4735	6070.54
2723.3	505.605	2797.77	5074	6117.08		2723.3	2782.49	4687.13	6097.18
2721.86	456.779	2762.86	5026.94	6129.37		2721.86	2773.64	4628.82	6059.31
2720.43	385.31	2701.24	5108.86	6106.45		2720.43	2725.87	4718.66	6088.42
2718.99	413.193	2690.76	4985.13	6113.51		2718.99	2635.72	4632.48	6070.24
2717.56	345.242	2648.91	4976.42	6115.69		2717.56	2627.48	4617.76	6076.45
2716.12	322.607	2609.4	4934.62	6106.72		2716.12	2564.07	4552.53	6097.08
2714.69	364.417	2611.12	4927.66	6089.03		2714.69	2529.72	4555.25	6085.12
2713.25	279.101	2580.91	4965.97	6128.82		2713.25	2496.54	4533.59	6085.6
2711.81	273.902	2554.2	4899.81	6093.04		2711.81	2462.21	4477.12	6073.39
2710.38	265.22	2514.14	4818.01	6159.96		2710.38	2431.36	4530.32	6066.66
2708.94	219.994	2474.1	4717.08	6107.12		2708.94	2408.65	4459.95	6061.42
2707.51	181.747	2461.91	4731.03	6123.54		2707.51	2375.51	4473.12	6074.32
2706.07	211.361	2483.94	4706.7	6120.83		2706.07	2374.27	4453.23	6082.5
2704.63	169.649	2437.53	4685.85	6120.9		2704.63	2364.33	4412.48	6055.64
2703.19	107.084	2398.68	4604.14	6103.22		2703.19	2320.19	4455.22	6066.05
2701.76	110.613	2406.79	4647.64	6084.51		2701.76	2324.75	4494.46	6083.42
2700.32	147.17	2361	4541.61	6089.44		2700.32	2304.97	4417.22	6050.85
2698.88	129.834	2376.06	4567.73	6083.24		2698.88	2292.15	4411.26	6079.14
2697.44	140.306	2286.26	4451.32	6113.54		2697.44	2271.22	4384.46	6052.05
2696	109.077	2286.85	4394.03	6117.42		2696	2228.28	4387.2	6057.49
2694.56	156.031	2281.63	4413.19	6096.62		2694.56	2218.95	4382.99	6047.53
2693.12	130.02	2265.42	4395.87	6102.23		2693.12	2236.25	4392.68	6081
2691.68	104.017	2256.74	4375.08	6079.7		2691.68	2203.76	4386.74	6030.36
2690.24	86.7038	2229.54	4392.49	6101.98		2690.24	2184.01	4373.85	6052.91
2688.8	86.7551	2246.33	4354.34	6075.28		2688.8	2169.48	4354.03	6041.22
2687.36	88.5441	2195.99	4363.06	6068.39		2687.36	2172.88	4410.58	6047.88
2685.92	45.214	2208.14	4342.27	6059.05		2685.92	2157.19	4317.87	6051.32
2684.48	81.7046	2172.29	4288.53	6067.42		2684.48	2171.58	4256.43	6046.58
2683.04	74.8174	2202.36	4300.71	6094.18		2683.04	2132.77	4328.58	6077.52
2681.6	12.4324	2161.89	4264.33	6071.66		2681.6	2141.37	4326.13	6038.33
2680.16	76.6537	2138.19	4253.97	6051.57		2680.16	2117.6	4311.54	6025.66
2678.71	35.0963	2161.89	4264.41	6057.84		2678.71	2119.85	4279.61	6053.62
2677.27	-16.8504	2115.09	4264.45	6084.91		2677.27	2105.91	4280.64	6060.76
2675.83	47.3406	2094.3	4224.62	6075.92		2675.83	2090.24	4243.53	6059.72
2674.39	47.3917	2132.43	4215.99	6064.85		2674.39	2106.93	4263.63	6033.94
2672.95	68.2338	2143.4	4203.89	6037.84		2672.95	2086.07	4231.74	6024.49
2671.5	45.7633	2108.17	4233.37	6027.11		2671.5	2083.69	4231.04	6033.86
2670.06	45.8137	2102.97	4193.56	6064.19		2670.06	2084.77	4204.37	6058.55
2668.61	40.6707	2107.59	4108.75	6066.28		2668.61	2063.34	4212.33	6054.55
2667.17	-2.56116	2103.54	4198.81	6043.08		2667.17	2078.86	4173.55	6032.24
2665.73	33.8427	2101.23	4110.55	6020.23		2665.73	2078.21	4153.83	6023.29
2664.28	49.4677	2057.96	4101.93	6030.27		2664.28	2038.9	4160.07	6041.04
2662.84	32.2104	2075.26	4141.76	6037.89		2662.84	2081.52	4180.15	6047.67
2661.39	2.84791	2084.48	4178.11	6018.5		2661.39	2042.22	4143.14	6017.21
2659.95	20.1952	2082.17	4140.07	6069.7		2659.95	2031.2	4099.22	6029.27
2658.5	63.4749	2072.94	4131.44	6022.29		2658.5	2017.87	4140.06	6031.94
2657.05	27.2017	2071.77	4119.35	6072.42		2657.05	2043.16	4122.09	6016.81
2655.61	-31.5303	2025.66	4115.9	6035.06		2655.61	2060.95	4111.05	6025.16
2654.16	34.1995	2062.53	4110.73	6060.96		2654.16	2061.44	4113.84	6036.95
2652.71	41.1515	2035.45	4114.19	6043.99		2652.71	2059.63	4114.9	6028.25
2651.27	3.17696	2051.56	4058.91	6060.89		2651.27	2018.08	4088.31	6010.42
2649.82	29.1306	2017	4067.55	6032.17		2649.82	2036.43	4120.47	6028.13
2648.37	-1.9229	2023.32	4014.02	6024.54		2648.37	2017.93	4099.08	6011.29
2646.93	-1.884	2021.01	4088.29	6024.84		2646.93	2036.85	4053.52	6019.37
2645.48	11.9653	2045.17	4053.75	6051.04		2645.48	2020.08	4045.96	6020.29
2644.03	-1.80908	2049.76	4084.82	6032.34		2644.03	2007.91	4012.51	6048.09
2642.58	-1.77325	2020.97	4057.2	6009.51		2642.58	2021.64	4113.7	6027.31
2641.13	-50.0587	2021.53	4033.03	6013.59		2641.13	2033.64	4049.19	6009.73
2639.68	27.6196	1991.03	4046.83	6066.68		2639.68	2022.05	4050.26	6046.88
2638.23	27.6441	2007.7	4058.89	6049.7		2638.23	2025.99	4020.29	6026.84
2636.79	44.9131	2050.8	4024.38	6025.48		2636.79	2037.98	4059.31	6010.75
2635.33	34.5869	2021.46	4031.27	6055.76		2635.33	2039.61	4000.04	6021.02
2633.88	-34.3577	2028.91	4050.22	6013.26		2633.88	2015.96	4051.12	6027.35
2632.43	-18.8144	2007.05	4017.44	6051.45		2632.43	2003.24	4105.64	6025.05
2630.98	-51.5371	2017.94	4034.66	6020.68		2630.98	2039.34	4023.98	6014.63
2629.53	15.6923	2043.19	3955.37	6032.66		2629.53	1992.72	4052.63	6010.36
2628.08	24.3203	2028.23	4007.04	6027.05		2628.08	2036.86	4031.31	6027.51
2626.63	27.7753	2012.12	4029.4	6040.73		2626.63	2017.24	4010	6010.68
2625.18	-41.1013	1997.17	4010.43	6023.06		2625.18	2029.21	3992.15	6011.58
2623.73	-42.806	2005.76	3986.29	6006.42		2623.73	2004.44	4008.73	6007.31
2622.27	72.5552	2013.19	4008.64	6005.28		2622.27	2008.94	4030.48	6013.86
2620.82	19.1889	2009.14	4003.44	6008.95		2620.82	1993.93	4026.4	5992.87
2619.37	15.7487	2014.28	4049.86	6023.29		2619.37	1994.41	4001.67	6032.61
2617.92	-28.9874	1997.61	3986.15	5978.78		2617.92	2006.94	4050.94	6042.34
2616.46	-23.8211	2034.86	4053.2	6012.72		2616.46	1998.25	4010.74	5995.05
2615.01	17.4605	2015.33	4030.78	6025.66		2615.01	1999.88	4008.39	6014.12
2613.55	17.4549	1996.38	3998.06	6018.64		2613.55	2010.68	3976.81	6010.82
2612.1	17.4441	2034.17	3980.81	6024.34		2612.1	2010.58	4026.05	5997.45
2610.65	12.276	1995.17	4004.83	6014.23		2610.65	1995.01	4028.85	6012.08
2609.19	31.1669	1988.83	4025.39	6018.2		2609.19	2007.53	3995.57	5998.96
2607.74	7.09015	2003.12	4042.51	5996.74		2607.74	1995.97	4001.82	6012.6
2606.28	27.6903	2023.71	4035.57	6013.07		2606.28	2005.04	3965.11	6014.7
2604.83	-23.8674	1992.75	4004.58	5996.07		2604.83	2004.37	4021.19	5994.71
2603.37	-27.317	2018.47	4019.97	5997.28		2603.37	2011.15	3960.45	6008.09
2601.92	-3.29567	2001.83	3988.99	6023.9		2601.92	2033.37	4056	6019.25
2600.46	34.4516	2005.23	4016.39	6016.51		2600.46	2013.24	4036.48	6007.11
2599	22.3994	1996.61	4000.86	6012.89		2599	1997.69	3984.36	5997.92
2597.55	-18.825	1979.98	3939	6025.4		2597.55	2033.64	4000.9	6003.43
2596.09	-25.7186	1995.96	4065.91	6001.86		2596.09	1995.78	3995.14	6018.02
2594.63	-12.0252	1998.78	3944.01	6012.3		2594.63	1989.39	4011.68	6011.51
2593.18	22.2442	1998.17	4002.25	5995.97		2593.18	2013.89	4002.48	5999.38
2591.72	-3.52465	2015.85	4012.46	6004.35		2591.72	2034.37	4036.16	6004.39
2590.26	-0.13984	2019.81	4003.79	6008.25		2590.26	1973.1	4002.96	5992.5
2588.8	18.6727	2003.76	3984.84	6016.95		2588.8	2010.72	3992.06	6030.33
2587.34	13.4756	2008.29	4019.03	6007.12		2587.34	1999.77	4017.16	6013.04
2585.88	-3.71651	1985.4	4049.78	5987.35		2585.88	2015.09	4001.12	5999.92
2584.43	25.3578	1996.78	3999.98	5982.67		2584.43	1989.29	3986.8	5984.85
2582.96	-15.8181	1985.32	4035.86	6020.81		2582.96	1996.61	4001.6	5999.63
2581.51	18.38	1987.56	4030.61	5992.47		2581.51	2009.65	3987.29	6002.67
2580.05	-14.2261	1984.09	4018.51	6013.12		2580.05	2014.68	4000.38	6020.86
2578.59	25.0919	2015.45	4009.84	6025.54		2578.59	1998.03	3999.77	6005.79
2577.12	30.1545	2011.98	4013.15	6015.34		2577.12	2014.48	3997.45	5980.93
2575.67	-70.9096	1998.23	4011.32	6009.94		2575.67	1997.25	3998.55	6020.39
2574.21	-11.0771	2014.73	4000.94	6019.94		2574.21	2032.52	4004.78	5989.42
2572.74	4.24759	1979.32	4052.16	5992.97		2572.74	2012.45	3980.22	6004.17
2571.28	36.6673	2014.07	4007.55	6010.48		2571.28	2019.19	4020.67	6014.76
2569.82	-21.5766	2022.57	3973.22	5994.8		2569.82	2009.97	4040.59	5999.44
2568.36	14.2519	2013.4	4041.5	5999.64		2568.36	2012.14	4007.48	6004.89
2566.9	-25.1667	1987.14	4039.66	6020.89		2566.9	2009.76	3994.9	5991.53
2565.43	32.8652	2026.41	4012.17	6009.3		2565.43	2009.66	3975.49	6007.23
2563.97	12.2533	2032.63	3988.11	5991.56		2563.97	2001.01	4010.78	6025.85
2562.51	20.695	2001.81	4010.2	5997.4		2562.51	1984.39	3991.38	5996.37
2561.04	80.385	2018.85	4030.56	6002.55		2561.04	2011.62	4030.07	6022.79
2559.58	27.3121	1998.87	4042.38	6030.92		2559.58	2006.39	3973.09	5989.41
2558.12	16.9494	1983.46	3965.38	5987.89		2558.12	2008	4010.06	6012.16
2556.65	71.4766	1977.72	4057.45	5978.34		2556.65	2018.14	4040.19	5994.41
2555.19	-7.18779	2016.37	4006.08	5993.37		2555.19	2016.33	3986.66	6006.65
2553.72	13.178	2048.19	4092.99	6004.97		2553.72	2027.03	3980.93	6035.23
2552.26	-4.01318	2015.71	4038.21	6001.89		2552.26	2017.83	4016.17	6001.38
2550.79	-5.84484	2016.79	4029.52	6012.11		2550.79	2001.79	4007.03	5984.11
2549.33	-17.9131	2017.31	3983.31	6002.87		2549.33	2009.08	4016.67	6048.5
2547.86	57.0078	1989.97	4010.45	6011.03		2547.86	2016.37	4005.83	5970.55
2546.4	92.6762	2005.84	4030.75	5991.55		2546.4	2006.03	3996.7	5988.13
2544.93	60.1221	1982.49	4008.42	6013		2544.93	2016.16	3963.7	6005.7
2543.46	30.9879	2022.79	4032.13	6001.02		2543.46	1993.9	4022.77	6001.59
2542	-22.0019	1989.78	4028.55	6038.13		2542	2016.52	4011.94	6003.8
2540.53	15.3442	2006.78	4026.68	6012.5		2540.53	2019.26	4009.63	6011.62
2539.06	47.5637	2020.93	3971.98	6014.82		2539.06	1998.7	3954.5	5991.67
2537.6	-22.4469	2024.28	4029.74	6031.11		2537.6	2012.23	4010.12	6020.89
2536.13	6.35147	2016.85	4002.31	6032.39		2536.13	2021.78	3978.86	6004.84
2534.66	36.8407	1992.96	3956.16	6009.48		2534.66	1998.97	3981.67	6017.5
2533.19	86.0439	2011.07	3991.75	5994.07		2533.19	1991.49	4035.56	6013.86
2531.72	55.2172	2009.89	4080.09	6004.54		2531.72	2032.81	4000.9	6023.1
2530.25	-2.83413	2032.53	4052.67	6018.05		2530.25	2011.14	3967.96	6008.27
2528.79	58.2497	2025.1	3999.72	6038.03		2528.79	2034.86	3994.59	5999.27
2527.32	46.1483	2043.77	3992.73	5988.91		2527.32	2035.89	3995.69	5988.57
2525.85	-22.0853	2026.13	4001.06	5994.92		2525.85	2040.89	3989.99	5987.1
2524.38	25.3533	2015.87	3999.17	6004.66		2524.38	2010.73	4050.62	6004.59
2522.91	25.1561	2010.15	4043.19	6037.86		2522.91	2027.06	4027.9	5998.01
2521.44	16.4565	2015.77	4036.19	6002.36		2521.44	2014.49	3974.58	6004.8
2519.96	21.3549	2004.95	4024.09	6035.2		2519.96	2042.15	3984.19	6013.28
2518.49	51.7403	2029.27	4039.19	6007.17		2518.49	2021.08	4020.98	6001.84
2517.02	37.9336	2034.88	4074.67	6014.16		2517.02	2017.58	4025.47	5995.26
2515.55	2.03985	2030.29	4016.69	5997.35		2515.55	2037.86	3985.78	6033.58
2514.08	12.0196	2003.63	4001.2	6026.74		2514.08	2033.79	4003.87	5997.14
2512.61	54.257	2012.63	4024.77	6034.38		2512.61	2024.05	3982.88	6016.27
2511.13	20.0682	2023.34	3992.3	6017.56		2511.13	2013.76	4014.54	5998.27
2509.66	62.2831	2047.05	4061.69	6016.01		2509.66	2040.26	3996.96	6013.99
2508.19	63.7419	1993.24	4076.75	6028.38		2508.19	2023.74	3996.36	6010.79
2506.72	51.6199	2036.76	4022.21	6000.01		2506.72	1989.69	4011.03	6021.65
2505.24	81.9191	2039.53	4066.11	6035.78		2505.24	2034.84	4027.39	6000.02
2503.77	86.7545	2015.16	4043.83	6004.01		2503.77	2023.99	4013.2	6027.83
2502.29	40.7025	2027.54	4019.86	6013.3		2502.29	2021.06	4014.29	6020.02
2500.82	81.15	2050.1	4043.37	6033.77		2500.82	2030.56	4044.21	6026.49
2499.35	126.665	2044.39	4058.4	6014.89		2499.35	2024.8	4053.76	6013.82
2497.87	89.0953	2044.34	4053.08	6008.21		2497.87	2046.74	4014.16	6004.79
2496.4	78.6531	2012.64	4068.1	6024.92		2496.4	2038.72	4055.92	6018.76
2494.92	66.5162	2047.61	4089.88	6018.57		2494.92	2032.96	3973.95	6005.61
2493.45	89.9617	2041.91	4050.67	6017.98		2493.45	2016.47	4044.51	6019.56
2491.97	57.4913	2032.82	4026.71	6004.51		2491.97	2025.4	4037.12	6022.86
2490.49	26.7246	2054.21	4043.4	6018.82		2490.49	2051.27	4029.72	6012.13
2489.02	89.0996	2028.19	4066.86	6023.28		2489.02	2050.03	4024.03	6015.18
2487.54	92.1912	2029.27	4044.6	6037.23		2487.54	2030.73	4065.74	6032.25
2486.06	66.5011	2025.83	4035.89	6045.41		2486.06	2029.49	4007.56	5994.18
2484.59	145.749	2025.77	4045.79	5993.32		2484.59	2060.42	4006.94	6035.91
2483.11	109.898	2056.74	4037.07	6040.75		2483.11	2067.07	4060.47	6009.93
2481.63	121.429	2061.76	4058.81	6015.07		2481.63	2041.02	4009.09	6000.16
2480.15	68.6717	2050.98	4078.85	6023.56		2480.15	2034.14	4035.54	6014.55
2478.68	98.8008	2030.07	4110.71	6007		2478.68	2061.66	4053.52	6015.39
2477.2	88.3336	2051.43	4056.33	6010.41		2477.2	2062.11	4051.2	6026.38
2475.72	135.346	2041.79	4054.37	6034.43		2475.72	2041.71	4020.14	6017.56
2474.24	107.967	2037.23	4033.82	6009.75		2474.24	2076.53	4034.73	6015.74
2472.76	89.0421	2070.97	4087.62	5993.87		2472.76	2057.26	4007.06	6032.75
2471.28	117.432	2064.15	4126.21	6028.34		2471.28	2054.33	4085.85	6028.51
2469.8	88.3683	2032.55	4088.75	6003.66		2469.8	2075.62	4010.88	6026.92
2468.32	125.186	2025.74	4031.04	6028.98		2468.32	2059.18	4028.83	6004.82
2466.84	172.118	2072.41	4088.18	6027.94		2466.84	2037.67	4018.07	6000.33
2465.36	87.3317	2079.1	4069.31	6042.76		2465.36	2062.89	4100.18	6020.93
2463.88	135.934	2083.53	4124.73	5987.68		2463.88	2081.91	4033.69	6020.05
2462.4	147.385	2071.65	4058.61	6019.04		2462.4	2067.72	4048.25	6007.59
2460.92	47.4497	2048.52	4115.69	6027.43		2460.92	2060.86	4002.05	6003.09
2459.43	146.639	2072.65	4056.33	6001.05		2459.43	2068.05	4030.1	6011.37
2457.95	100.715	2077.64	4088.09	6014.83		2457.95	2067.38	4000.78	6030
2456.47	115.521	2073.64	4072.6	6004.64		2456.47	2059.95	4082.79	6002.35
2454.99	69.6117	2075.82	4040.26	6013		2454.99	2077.26	4039.98	5995.19
2453.5	57.4346	2042.04	4058.51	6037.54		2453.5	2073.21	4049.46	6014.53
2452.02	137.97	2066.14	4058.2	6004.07		2452.02	2059.61	4033.64	6025.67
2450.54	71.847	2059.33	4056.21	6018.81		2450.54	2057.24	4017.83	6024.03
2449.05	34.3886	2067.13	4074.43	6037.25		2449.05	2071.73	4044.15	6012.53
2447.57	76.1248	2099.64	4094.33	5998.73		2447.57	2048.59	4003.06	6006.32
2446.09	42.0422	2053.52	4088.96	6052.19		2446.09	2054.09	4034.42	6019.6
2444.6	23.1254	2037.18	4049.9	6016.02		2444.6	2033.2	4050.61	6015.55
2443.12	61.4616	2048.34	4113.57	6020.95		2443.12	2049.36	4044.91	6019.43
2441.63	62.7444	2052.77	4094.72	6043.72		2441.63	2036.34	4074.56	6036.06
2440.15	72.437	2054.94	4096.07	6040.21		2440.15	2050.82	4067.16	6011.55
2438.66	63.6123	2036.93	4127.71	6025.59		2438.66	2050.7	4036.21	6005.33
2437.18	11.0375	2047.52	4125.68	6020.4		2437.18	2041.05	4052.37	6031.55
2435.69	19.0423	2045.77	4037.86	6045.81		2435.69	2045.42	4013.02	6020.27
2434.2	106.094	2032.81	4096.39	6029.17		2434.2	2032.4	4037.59	6010.67
2432.72	48.4853	2036.67	4032.15	6013.19		2432.72	2044.62	4025.16	6015.97
2431.23	58.1508	2067.99	4055.35	6033.87		2431.23	2045.07	4048.03	5994.11
2429.74	49.3153	2041.59	4055.01	6030.33		2429.74	2016.93	4091.07	6006.13
2428.25	13.5891	2049.92	4056.35	6019.39		2428.25	2021.86	4021.48	6005.17
2426.77	29.9643	2063.3	4015.67	6013.15		2426.77	2018.38	4057.79	6015.01
2425.28	21.1294	2043.62	4052.29	6032.44		2425.28	2021.07	4001.67	6005.63
2423.79	59.3295	2011.08	4107.37	6015.78		2423.79	2046.71	4068.19	6012.34
2422.3	63.9214	2012.13	4056.62	6012.21		2422.3	2020.83	4017.13	5996.01
2420.81	23.1706	2023.83	4024.36	6014.36		2420.81	2026.31	4080.27	6041.1
2419.32	49.5859	2024.32	3985.39	5987.61		2419.32	2035.71	4042.64	6013.24
2417.84	57.523	2025.37	4052.18	6038.76		2417.84	2019.36	4026.85	5998.59
2416.35	20.1412	2004.6	4026.64	6043.56		2416.35	2009.17	4009.39	6006.71
2414.86	49.8895	2005.1	4031.31	6018.49		2414.86	2015.21	3988.57	6003.56
2413.37	-29.4269	2000	4004.1	6006.17		2413.37	2009.5	3984.54	6012.63
2411.88	74.1173	1998.26	4042.32	6008.27		2411.88	2003.23	4019.09	6026.25
2410.38	-5.18183	2017.2	4055.36	6008.02		2410.38	2013.73	4055.3	5998.41
2408.89	36.2741	1994.77	3977.85	6001.06		2408.89	2030.94	4051.25	6022.32
2407.4	17.3566	2012.03	4046.22	6010.18		2407.4	2011.26	4053.91	6026.81
2405.91	40.3483	2050.51	4015.67	5988.8		2405.91	2011.69	3997.9	6006.64
2404.42	-23.8165	1999.04	4006.91	6012.66		2404.42	2032.8	4032.4	6010.89
2402.93	-15.9146	2016.28	4036.68	6004.34		2402.93	1990.23	4081.97	6027.34
2401.43	15.4381	2014.53	4017.87	5982.94		2401.43	2026.41	3980.74	6000.47
2399.94	-16.8738	2026.74	4002.41	6007.79		2399.94	2019.58	4011.87	6013.32
2398.45	-3.96208	2013.83	4023.79	6024.91		2398.45	2001.03	4051.37	6003.43
2396.96	-2.77713	1969.1	4036.79	6017.24		2396.96	2018.21	4030.56	5997.14
2395.46	-16.6641	2025.4	4002.91	5996.17		2395.46	2032.03	3961.22	5985.58
2393.97	38.075	2037.59	4057.74	5981.13		2393.97	2002.89	4039.19	6026.86
2392.47	64.3425	2041.97	4023.87	5985.84		2392.47	2013.92	4051.86	6015.06
2390.98	5.26857	2010.66	4033.5	6004.26		2390.98	2020.48	4029.39	6000.38
2389.49	-23.6766	2007.23	4009.67	6016.31		2389.49	2001.95	4011.95	6008.89
2387.99	-25.8548	2011.06	3989.19	6015.31		2387.99	2014.09	3982.8	6007.84
2386.5	-4.62295	1999.83	3982.09	5999.58		2386.5	1997.23	4035.6	6022.07
2385	40.0042	2025.94	3986.7	6015.96		2385	1997.1	3976.36	5989
2383.51	66.2226	2018.61	4004.67	6000.23		2383.51	1993.07	4024.12	6024.23
2382.01	12.2087	1992.34	3972.5	5984.84		2382.01	1994.61	4016.71	6017.91
2380.51	38.4177	2013.43	4015.53	6006.21		2380.51	2033.47	4022.67	6002.27
2379.02	7.81137	2010.56	4031.81	5990.81		2379.02	2027.21	4052.01	5994.52
2377.52	-22.7852	1992.66	4009.66	6008.81		2377.52	2014.26	4009.51	6010.38
2376.02	90.2492	1980.33	4009.23	6031.82		2376.02	1991.3	4003.77	6015.74
2374.53	32.9263	1983.03	4027.16	6021.42		2374.53	2012.31	3962.96	6020.62
2373.03	7.33896	2003.53	4043.41	6001.66		2373.03	1986.58	3997.29	6011.18
2371.53	5.1275	2011.23	4001.24	6023.31		2371.53	2014.82	4019.92	6026.54
2370.03	22.9397	2030.61	4009.14	5991.2		2370.03	1997.98	3982.47	6006.61
2368.54	-19.3246	2009.94	3987	6041.2		2368.54	2025.1	4003.42	6037.46
2367.04	18.4998	2024.86	3981.55	5988.4		2367.04	2003.27	3987.66	6009.89
2365.54	29.6189	2029.21	3969.43	6062.05		2365.54	2014.24	3968.57	6033.09
2364.04	92.4287	1984.64	4024.02	6020.27		2364.04	2027.99	4062.88	6017.21
2362.54	5.15303	1999	4018.55	6009.18		2362.54	2004.5	4013.77	6025.86
2361.04	-2.07588	1986.12	4013.09	5995.42		2361.04	2008.24	4038.02	6033.08
2359.54	35.6957	2016.03	4039.29	6047.99		2359.54	2006.43	3987.25	6033.63
2358.04	-8.2027	1997.6	3953.83	6017.22		2358.04	1988.5	4029.83	5994.41
2356.54	-15.4324	2023.05	3978.36	6009.45		2356.54	2006.13	3984.08	5997.1
2355.04	-14.335	1990.74	4012.88	6027.67		2355.04	1998.2	4039.95	6018.35
2353.54	-14.9047	2015.62	4022.39	5997.9		2353.54	1984.17	4050.84	6018.4
2352.04	-10.4832	2014.96	4026.91	6033.42		2352.04	2012.89	4016.76	6021.55
2350.53	38.8869	2003.2	4003.11	5999.99		2350.53	2020.5	4019.32	6011.85
2349.03	11.6662	2009.76	4024.27	6034.16		2349.03	2021.45	4061.82	6014.52
2347.53	-8.89031	2042.93	3978.84	6035.02		2347.53	2014.08	3972.83	6002.68
2346.03	43.7721	2013.98	4033.27	5990.95		2346.03	2002.83	4063.58	6014.85
2344.52	-13.387	2024.96	4021.12	6008.11		2344.52	1996.57	3969.62	5996.82
2343.02	-40.5893	2027.61	4010.64	6014.62		2343.02	2039.66	4047.03	6027.75
2341.52	-36.1849	2033.04	3988.53	6075.67		2341.52	2057.23	4027.94	6097.64
2340.01	33.0622	2185.35	3993.01	6253.09		2340.01	2193.41	4165.16	6235.43
2338.51	-7.43957	2356.43	4040.72	6402.51		2338.51	2358.9	4353.87	6424.94
2337.01	50.1368	2466.51	4063.48	6481.72		2337.01	2486.1	4489.31	6434.86
2335.5	230.665	2366.6	4156.02	6301.98		2335.5	2422.7	4428.6	6286.43
2334	414.447	2227.95	4368.15	6143.91		2334	2189.28	4218.37	6127.36
2332.49	586.533	2080.49	4470.56	6060.31		2332.49	2093.83	4134.47	6079.17
2330.99	399.795	2045.47	4375.28	6038.19		2330.99	2047.69	4075.51	6041.21
2329.48	231.387	2022.1	4200.33	6026.05		2329.48	2042.53	4043.14	6042.4
2327.98	146.057	2026.4	4088.52	6023.86		2327.98	2021.87	4019.09	6021.53
2326.47	20.9144	2037.34	4064.74	6021.67		2326.47	2021.69	4016.62	6014.42
2324.96	53.4887	2029.46	3994.49	6020.15		2324.96	2026.49	4004.19	6034.58
2323.46	27.9682	1988.95	4058.67	6017.62		2323.46	1999.21	4046.52	6022.72
2321.95	42.2743	2026.98	4031.58	6009.78		2321.95	1985.75	3989.29	6021.53
2320.44	54.9126	1992.01	4012.78	5988.34		2320.44	2011.57	4019.99	6007.78
2318.94	-63.475	2006.81	4020.53	6027.27		2318.94	2002.54	4024.15	6034.3
2317.43	45.3496	2009.99	4000.08	6012.46		2317.43	1992.41	4011.71	6002.31
2315.92	19.8437	2002.67	4007.82	6023.84		2315.92	2054.67	4037.42	6000.64
2314.41	39.0992	2006.95	4068.59	6015.99		2314.41	2009.72	4038.24	6020.75
2312.9	18.5727	2014	3981.85	6028.69		2312.9	2017.82	4000.95	6016.71
2311.39	36.1602	2006.12	4054.2	6024.48		2311.39	2009.9	4049.83	6017.39
2309.88	-14.1829	2001.57	3989.01	6042.8		2309.88	1997	4015.85	6008.38
2308.38	34.8705	2004.19	3996.73	6009.42		2308.38	2006.75	4021.64	6006.22
2306.87	11.0389	2023.92	3991.2	6029.05		2306.87	2031.4	4027.43	6037.89
2305.36	-7.81904	1999.48	3982.35	6041.39		2305.36	1993.12	4048.11	6000.72
2303.85	26.3039	2020.31	3981.78	6011.34		2303.85	2023.83	4029.05	5999.98
2302.34	17.3768	2006.36	3992.79	6016.05		2302.34	2020.87	4043.1	6027.61
2300.83	16.7251	1994.63	4056.75	6018.77		2300.83	2009.63	4029	6007.95
2299.31	24.3459	2003.86	4051.19	5997		2299.31	2008.33	4051.32	6020.43
2297.8	53.4669	1993.78	3972.84	6013.28		2297.8	2015.29	4023.99	6017.79
2296.29	23.0335	2031.67	4018.57	6012.02		2296.29	1988.62	4014.86	6008.76
2294.78	32.2966	1969.77	3966.71	6011.42		2294.78	2019.29	4014.01	6000.45
2293.27	-1.43239	2039.61	4022.33	6031.65		2293.27	2020.18	3988.35	6022.84
2291.76	-13.6615	1981.59	4051.49	6025.09		2291.76	2018.87	4033.78	6005.78
2290.24	-35.8029	2032.67	4021.13	6027.79		2290.24	2028.02	4013.08	6033.82
2288.73	9.80955	2004.41	4008.95	6009.99		2288.73	2028.36	4022.13	6022.67
2287.22	22.3627	2023.53	4041.38	6018.29		2287.22	2022.08	4034.48	6016.94
2285.7	51.4275	2011.24	4017.64	5983.65		2285.7	2031.78	4036.91	6010.98
2284.19	4.51024	2006.67	4023.63	6000.87		2284.19	1997.97	3994.74	6021.3
2282.68	63.2858	2036.23	4065.94	6015.11		2282.68	2017.02	4007.08	6024.3
2281.16	16.3814	2010.74	3982.76	6011.51		2281.16	2010.2	4035.93	6009.37
2279.65	12.4068	2022.12	4010.2	6001.97		2279.65	2005.57	3993.78	6012.14
2278.13	21.6356	2038.45	4021.13	6032.03		2278.13	2010.3	4034.16	5998.15
2276.62	-8.74042	2032.77	4018.85	6021.49		2276.62	1998.53	4021.73	6010.58
2275.1	21.9301	1999.05	4006.66	5992.48		2275.1	2025.25	4017.54	6022.53
2273.59	-6.78894	1984.03	4047.26	6000.42		2273.59	2024.47	4066.14	5992.99
2272.07	46.9569	2013.54	4031.77	5998.13		2272.07	1999.5	4004.23	6022.6
2270.55	18.2405	1985.33	4014.64	6022.88		2270.55	2013.56	4026.42	6030.77
2269.04	30.7453	2008.23	3999.16	6008.06		2269.04	2008.38	4009.05	6013.02
2267.52	-4.5521	2027.82	3980.38	5989.61		2267.52	2010.9	3986.73	6024.47
2266	-44.7817	2021.59	4030.82	6010.71		2266	1996.38	3980.89	6022.98
2264.48	-17.4474	2025.25	4073	6019.95		2264.48	2010.97	3976.71	5992.52
2262.97	-41.1901	2012.43	4050.92	6005.12		2262.97	1982.18	4003.82	6011.03
2261.45	-3.98769	2006.75	4030.49	6022.91		2261.45	2012.69	4006.22	6005.06
2259.93	-57.3673	2021.93	3978.78	6010.72		2259.93	2022.88	3965.8	6019.32
2258.41	16.0431	2028.32	4040.68	6025.21		2258.41	2004.52	3974.78	6022.52
2256.89	5.47425	1998.49	4031.77	6020.59		2256.89	2003.73	4006.8	6004.56
2255.38	8.07532	2003.78	3998.19	6005.44		2255.38	1998.55	3994.38	6013.63
2253.86	-28.8169	1993.71	3997.51	6016.29		2253.86	1985.14	3986.89	6025.06
2252.34	6.68997	2006.68	4016.58	6008.05		2252.34	1983.79	4025.47	6009.68
2250.82	25.7339	1984.55	4024.13	6004.09		2250.82	2035.09	4055.81	6029.79
2249.29	33.2589	2014.5	3987.26	6020.19		2249.29	2013.45	3975.95	6009.01
2247.78	17.759	2008.27	3993.16	6010.64		2247.78	2011.55	3993.13	6026.77
2246.25	-42.1218	1992.17	3984.26	5995.16		2246.25	2023.9	4010.3	5999.42
2244.73	18.003	1996.9	3957.27	6021.11		2244.73	2004.46	4001.16	6016.22
2243.21	23.8755	1987.38	3969.74	6029.96		2243.21	2009.68	4008.46	6027.62
2241.69	62.6054	2021.13	4049.56	6007.26		2241.69	2028.04	4042.04	6007.09
2240.17	-8.74252	1997.37	4014.36	6017.75		2240.17	2000.94	4055.9	6003
2238.65	16.8372	2025.09	3987.38	6015.09		2238.65	2021.49	4050.04	5993.98
2237.12	6.27922	2017.75	3991.61	6007.5		2237.12	2002.61	4068.82	6021.56
2235.6	10.502	2009.87	4041.8	6051.8		2235.6	2020.4	4025.19	6003.39
2234.08	19.6465	2028.26	3978.71	6035.68		2234.08	2010.28	4001.28	6028.84
2232.55	0.88568	1999.59	4045.3	5999.2		2232.55	2023.69	4029.89	6002
2231.03	-16.2285	1989.53	4008.48	6017.54		2231.03	2009.19	3997.78	6007.75
2229.51	40.4909	2016.11	3970.03	5992.24		2229.51	1998.53	4019.82	6010.69
2227.98	34.8558	2005.5	4005.4	5994.83		2227.98	2002.08	4035.29	5998.62
2226.46	21.0229	2020.03	3983.36	6034.15		2226.46	2024.77	4029.43	6002.49
2224.94	-41.9992	2013.25	4051.51	5982.94		2224.94	1999.34	3980.93	6014.8
2223.41	4.84396	2009.19	4021.27	6032.09		2223.41	1991.42	4011.15	6006.02
2221.88	27.0819	2023.17	3977.92	6019.26		2221.88	2011.9	4031.52	6008.48
2220.36	-17.8812	2020.76	4039.48	6003.48		2220.36	2030.74	4025.66	6012.11
2218.83	9.26631	2024.35	3978.11	6007.69		2218.83	2043.56	4003.42	6013.63
2217.31	8.55303	2005.54	4041.27	6008.3		2217.31	2008.32	4012.31	6011.41
2215.78	2.92669	2002.58	3988.12	5982.7		2215.78	2016.22	4032.66	6003.8
2214.25	5.48964	1989.25	4067.63	6022.94		2214.25	2011.02	4048.09	6023.34
2212.73	-0.13739	1992.83	4025.94	6021.25		2212.73	2017.82	3991.46	5999.13
2211.2	-7.39881	2013.88	4021.92	6005.15		2211.2	1998.98	4013.44	6009.77
2209.67	-50.6663	2003.82	3999.89	5986.77		2209.67	2011.23	4010.86	6010.59
2208.15	-33.3714	2016.13	4012.24	6010.28		2208.15	2005.49	3990.27	5999.01
2206.62	10.0955	1979.89	4011.49	5982.74		2206.62	1997.01	4012.23	6003.34
2205.09	27.3712	2038	4025.45	6001.01		2205.09	1991.81	4014.56	5993.17
2203.56	5.38874	2025.75	4039.42	6008.48		2203.56	2013.86	3993.98	5991.65
2202.03	12.8474	2012.42	4038.65	6018.56		2202.03	1993.4	4055.17	6002.28
2200.5	30.1118	2018.71	4049.33	6032.89		2200.5	2014.9	3982.27	6011.98
2198.97	-13.1114	1981.41	4019.14	6016.8		2198.97	1996.61	3999.31	6002.05
2197.44	-26.9021	2016.03	3985.69	6016.09		2197.44	2009.38	3959.13	6010.1
2195.91	13.2339	2004.89	4001.27	6007.86		2195.91	1985.11	4017.01	6020.02
2194.38	19.0478	1988.84	4016.84	6002.9		2194.38	2030.01	3993.18	5993.76
2192.85	-4.54383	2022.9	4043.83	5996.3		2192.85	2006.83	3977.53	6025.38
2191.32	32.2987	2000.32	4026.72	6028.58		2191.32	2027.21	4022.31	5994.83
2189.79	20.1428	2014.76	4014.52	5984.43		2189.79	1984.44	4000.12	6005.45
2188.26	35.7432	2005.8	3954.97	6018.33		2188.26	2015.69	4012.23	5998.43
2186.73	-23.7443	2031.11	3995.01	5996.06		2186.73	2024.08	4003.11	5998.06
2185.2	3.28176	2015.07	4046.45	5998.29		2185.2	2030.84	4023.36	6010.95
2183.66	-23.5472	2002.3	3988.56	6002.47		2183.66	1981.02	3940.82	5996.59
2182.13	1.83608	2007.48	4022.03	6014.48		2182.13	2017.69	4005.13	5993.83
2180.6	-21.7207	1980.03	4013.09	6022.24		2180.6	2014.1	4013.95	6023.37
2179.06	-20.809	2017.28	4064.49	5995.75		2179.06	1996.39	4009.73	5998.36
2177.53	15.9706	2018.1	4029.45	5991.13		2177.53	1992.26	4023.45	6000.1
2176	-12.4681	2000.99	4061.26	6016.82		2176	2001.18	4020.85	5999.64
2174.46	14.5163	1994.74	4005.04	6014.8		2174.46	2037.8	4006.85	6008.51
2172.93	-17.1706	2017.84	4000.99	5979.21		2172.93	2008.68	4004.26	5993.71
2171.4	35.8708	2001.27	4037.66	6010.75		2171.4	2005.64	4003.3	6004.67
2169.86	-16.9854	2015.66	4018.94	5998.96		2169.86	2012.37	4012.11	6008.45
2168.33	-27.4791	1975.22	3990.46	6017.46		2168.33	2002.27	4016.04	6008.52
2166.79	-7.0317	2003.72	4040.14	6019.02		2166.79	2020.94	3979.25	5997.48
2165.25	16.6649	2026.24	4014.91	5995.51		2165.25	2015.72	4017.37	6003.99
2163.72	20.8184	2008.05	4056.42	6006.84		2163.72	2027.86	3987.1	6001.41
2162.18	-14.0879	1993.13	3980.75	5985.61		2162.18	2022.1	4034.97	6010.65
2160.65	42.1372	2008.59	4040.15	6008.01		2160.65	2017.97	3981.93	6018.47
2159.11	15.374	2009.39	3990.53	6032.34		2159.11	2015.46	3990.74	6005.8
2157.57	-14.6328	2018.33	3994.6	5985.75		2157.57	2003.73	4001.16	6010.57
2156.04	41.5596	2000.16	4029.57	6015.94		2156.04	2006.11	3998.58	6005.35
2154.5	5.05414	2016.68	4002.74	6018.15		2154.5	1988.97	3989.49	6007.1
2152.96	35.2128	1996.89	4005.18	5997.6		2152.96	2000.55	4019.42	5991.43
2151.42	24.7258	2030.74	3996.23	5992.66		2151.42	2027.84	3994.07	5986.69
2149.88	20.7435	1999.04	4018.17	6003.32		2149.88	2037.79	3997.99	6007.71
2148.34	34.6339	2015.55	3971.86	6021.78		2148.34	2018.48	3993.78	5989.73
2146.8	-29.4529	2021.76	3988.91	6019.11		2146.8	1996.48	4018.81	5994.27
2145.27	-15.5595	2009.02	4028.7	5999.55		2145.27	1995.59	3974	6001.59
2143.73	-9.79071	1987.62	3987.28	5998.19		2143.73	2019.6	3977.91	5991.52
2142.19	41.435	1987.34	4046.53	6002.67		2142.19	2015.46	4011.05	5997.68
2140.65	-19.3616	1991.38	4050.56	6001.96		2140.65	1994.01	3993.86	6005.7
2139.11	2.63353	2007.86	4002.67	5986.64		2139.11	2005.57	4009.13	5980.33
2137.56	27.8652	2003.79	4006.71	6031.69		2137.56	2007.92	4008.17	5998.78
2136.02	-18.2946	1995.93	4044.81	6024.16		2136.02	2012.43	4028.31	5975.04
2134.48	2.0646	1994.01	4043.98	5979.65		2134.48	1985.59	4004.63	5990.24
2132.94	30.5243	2022.92	3989.62	6007.16		2132.94	2009.56	4055.57	6005.67
2131.4	7.08912	2026.94	4013.12	5999.31		2131.4	2016.77	4057.85	5986.35
2129.86	-9.85486	2000.17	3994.45	6032		2129.86	2012.09	4014.73	5997.38
2128.31	38.0409	1996.09	4037.38	6021.88		2128.31	2015.52	3961.91	6013.03
2126.77	-3.20993	2017.41	4017.1	6031.22		2126.77	2031.37	3993.37	6010.39
2125.23	-3.94068	2009.01	3946.59	6010.41		2125.23	2005.62	4026.44	6010.07
2123.69	48.7857	2007.63	4018.66	6014.56		2123.69	2003.64	4033.58	6014.84
2122.14	51.2839	2028.93	4046.97	6002.52		2122.14	2011.38	4034.24	5994.85
2120.6	47.3047	2027	4012.12	5981.73		2120.6	2007.24	4033.29	6013.96
2119.05	17.4207	2015.91	4003.19	5996.89		2119.05	2000.94	4046.9	6015.26
2117.51	42.5852	2005.9	4018.54	5996.51		2117.51	2004.36	4020.04	6020.72
2115.96	27.2792	2012.07	3998.27	6002.28		2115.96	2008.85	4015.85	5992.2
2114.42	20.0691	2018.24	4012	6021.32		2114.42	1999.85	4034.31	6006.22
2112.88	9.62529	2010.39	4035.42	5994.08		2112.88	2008.66	3976.73	6007.06
2111.33	-18.6079	2017.09	4028.1	6010.84		2111.33	1996.97	3993.58	6002.59
2109.78	21.0938	2000.62	4048.28	6005.29		2109.78	2022.48	4003.96	6008.98
2108.24	12.2723	1999.24	4007	6024.63		2108.24	2002.71	3972.29	6004.04
2106.69	48.7179	2004.32	4007.77	6005.17		2106.69	2010.96	3998.83	6014.13
2105.14	28.5792	2007.25	3989.15	6019.02		2105.14	2027.3	3999.5	5992.35
2103.6	10.0635	2002.64	3967.3	6012.17		2103.6	2012.92	3985.63	5994.58
2102.05	40.0274	1984.56	4018.16	5994.34		2102.05	2027.63	4000.85	5997.51
2100.5	13.438	2017.1	4027	6026.28		2100.5	2039.1	3990.21	6004.36
2098.96	-19.6027	2015.18	3984.16	6010.71		2098.96	2024.73	4011.89	6010.75
2097.41	11.9633	1994.95	4002.69	5993.22		2097.41	1989.9	3989.95	5980.69
2095.86	-6.53381	1996.8	3995.39	6042.57		2095.86	2006.21	3976.09	6011.53
2094.31	7.26024	2003.49	4012.3	6024.43		2094.31	2024.14	4004.22	6006.39
2092.76	30.7323	2007.49	3992.08	6000.16		2092.76	2010.85	4011.35	6003.09
2091.21	39.6723	1982.43	4010.59	6007.21		2091.21	2014.24	4041.07	6017.55
2089.66	-7.85892	1993.96	4019.42	6005.55		2089.66	2031.61	3982.05	6002.73
2088.11	1.08499	1979.14	4016.95	6009.04		2088.11	2028	4013.38	6007.04
2086.56	18.0888	2011.62	4017.71	6039.96		2086.56	2023.32	4010.83	6013.43
2085.01	36.6968	1965.63	3994.28	6027.65		2085.01	1995	3996.99	6024.42
2083.46	-7.57554	2020.67	4032.13	6035.33		2083.46	2026.87	3970.27	6008.47
2081.91	-0.25134	2003.17	4053.84	5999.17		2081.91	2014.66	3969.34	6002.65
2080.36	-15.4936	1999.63	3994.96	5997.51		2080.36	2026.64	3987.76	5994.99
2078.81	59.5	1999.32	3987.66	5991.66		2078.81	2029.48	4017.45	5995.63
2077.25	-7.29867	2023.71	4002.92	5994.19		2077.25	2024.8	4003.63	5993.04
2075.7	0.01624	2006.21	4011.73	6022.81		2075.7	1994.89	3997.87	6003.57
2074.15	13.7705	2013.41	4023.76	6026.3		2074.15	2007.39	4025.93	6012.95
2072.6	17.8587	2009.88	4051.88	5998.55		2072.6	2025.8	4005.68	6014.97
2071.04	17.1153	1977.37	3983.41	6006.56		2071.04	2013.61	3999.93	6006.17
2069.49	9.93483	2023.73	4014.75	6001.36		2069.49	2017.52	4023.15	6016.47
2067.94	14.0193	2009.47	3999.41	5996.8		2067.94	2034.3	4006.13	6024
2066.38	22.9295	2008.62	4014.64	5994.18		2066.38	2009.25	3982.69	5995.22
2064.83	1.27132	2018.49	3984.83	5993.82		2064.83	2004.57	3993.03	5997.47
2063.28	8.57082	2005.3	3985.59	6036.87		2063.28	2007.41	3958.34	6020.4
2061.72	19.0829	1992.12	4071.57	6002.09		2061.72	2004.88	4005.68	6002.21
2060.16	32.807	2003.6	4057.84	6012.33		2060.16	2008.25	3995.11	6012.5
2058.61	-1.69786	2018.28	4015.18	6017.75		2058.61	2011.08	3989.38	6017.04
2057.05	15.2363	2002.43	3999.86	6009.34		2057.05	2009.09	3988.47	5992.2
2055.5	-25.68	1997.83	4026.32	6007.36		2055.5	2016.2	4003.63	5996.52
2053.94	13.7432	1998.04	4014.22	5982.25		2053.94	2023.31	4007.54	6004.74
2052.38	-19.1283	2003.08	4018.18	6038.75		2052.38	2028.28	4001.81	6026.73
2050.83	50.7897	2030.6	4007.68	5991.48		2050.83	1998.98	4004.11	6028.29
2049.27	-6.16234	2027.06	4019.67	5983.08		2049.27	2034.46	3988.76	6017.01
2047.71	-5.30279	2016.57	3985.1	6005.84		2047.71	2019.62	3994.27	6013.53
2046.16	-20.4933	2004.48	4011.54	6025.69		2046.16	2024.58	3999.79	6012.11
2044.6	-6.7954	2010.04	4018.7	5992.9		2044.6	1999.59	4029.38	6011.85
2043.04	2.08459	2011.33	3995.38	6023.02		2043.04	2005.09	4015.64	5987.97
2041.48	52.6677	2002.99	3946.41	6014.3		2041.48	1996.14	3987.46	6025.75
2039.92	15.0206	2005.87	4024.15	6001.1		2039.92	2009.12	4013.83	6018.61
2038.37	15.8712	2013.03	4008.86	6010.99		2038.37	1999.65	3998.5	6013.3
2036.8	3.89594	2011.64	4014.42	6015.43		2036.8	1994.99	3989.59	6000.44
2035.25	14.3641	1996.89	4011.96	6000.63		2035.25	2030.4	3991.9	5993.77
2033.69	-5.62155	2028.62	4012.7	6001.54		2033.69	2005.44	4008.64	5998.54
2032.12	6.44614	2014.41	3976.6	6003.42		2032.12	2007.72	3999.73	6015.45
2030.56	-8.72644	1992.19	4028.61	6012.66		2030.56	1993.45	3997.24	6009.01
2029	-20.6909	1992.94	3976.5	6011		2029	2010.68	3964.31	6008.98
2027.44	-11.833	2019.84	4017.29	6012.23		2027.44	2007.09	4014.68	6015.58
2025.88	38.652	2014.18	3965.19	6010.57		2025.88	2022.18	4008.98	6020.81
2024.32	-8.53665	1979.7	3981.96	6018.84		2024.32	2022.32	4011.29	6002.02
2022.76	6.71441	2020.46	4013.12	6002.46		2022.76	1988.85	3996	5999.7
2021.2	-5.24577	2012.13	3983.46	6010.72		2021.2	1997	4020.72	5989.84
2019.63	-22.0025	2012.33	4024.21	6004.91		2019.63	2004.08	3994.23	5990.04
2018.07	-13.1594	2007.21	3999.36	5993.65		2018.07	2004.22	3983.75	5995.04
2016.51	19.6701	1988.76	4009.7	6015.67		2016.51	1995.83	3981.27	6005.75
2014.94	10.9113	2008.69	3991.26	6012.09		2014.94	1988.52	3988.39	6013.49
2013.38	2.15343	2005.16	4007.99	6025.78		2013.38	2011.58	3990.71	5997.7
2011.82	-0.20719	1990.45	3984.76	5997.58		2011.82	2003.73	4013.81	5994.48
2010.25	15.012	1995.45	4039.85	5999.43		2010.25	1975.64	3982.56	6006.55
2008.69	20.637	1995.65	4000.64	6027.5		2008.69	2025.32	4023.23	5998.98
2007.12	19.8683	1991.6	4002.98	6000.59		2007.12	2004.16	4025.55	5998.04
2005.56	-8.05432	2004.58	3998.94	6004.36		2005.56	2013.88	4019.88	6013.53
2003.99	-4.02891	2023.42	4026.83	6017.39		2003.99	1998.05	3999.83	6018.29
2002.43	1.59172	2016.7	3986.06	6010.29		2002.43	1999.26	4000.56	5988.15
2000.86	2.41974	2013.7	4015.54	6010.86		2000.86	2005.79	3983.72	6004.54
1999.29	-11.1189	1991.03	4027.46	6010.15		1999.29	1991.57	4006.8	6014.31
1997.73	31.2	2001.87	3975.54	5987.73		1997.73	1983.73	3997.94	6019.29
1996.16	-3.08354	2012.7	3989.05	6008.72		1996.16	2008.87	4003.46	5996.92
1994.59	8.90612	1995.35	4010.54	6000.67		1994.59	2017.52	4002.59	6010.34
1993.03	38.4355	2007.78	4006.5	5986.56		1993.03	2001.71	4004.91	5999.82
1991.46	24.896	1992.56	3980.13	5991.27		1991.46	2029.49	3970.55	6007.08
1989.89	30.4934	1992.76	4015.96	6011.6		1989.89	2005.18	3968.09	6010.69
1988.32	23.335	2014.22	3992.79	5998.76		1988.32	2004.25	3992.74	6006.78
1986.75	3.42779	2021.85	4012.66	6006.01		1986.75	1993.77	4031.72	5995.36
1985.18	-6.91152	2001.32	4014.99	6008.15		1985.18	1981.69	4008.54	6028.1
1983.62	32.1384	1987.18	3983.87	5989.58		1983.62	2004.14	3975.81	6023.96
1982.04	50.4663	2000.65	3981.44	6026.77		1982.04	1995.78	4017.96	6012.09
1980.48	11.4521	2018.89	4002.89	6019.98		1980.48	1994.33	4013.9	6000.67
1978.91	37.7353	2014.84	3997.26	5995.68		1978.91	1987.57	4014.63	6006.09
1977.34	-20.3677	2012.37	4004.37	6001.96		1977.34	1994.08	4018.54	6005.82
1975.76	17.0516	1990.28	3992.38	6013.64		1975.76	2020.22	3990.62	6017.14
1974.19	-7.60989	2010.1	3991.54	6004.3		1974.19	2019.82	3994.53	6008
1972.62	-32.2638	2001.8	4017.74	6020.11		1972.62	2011.47	4035.04	6010.23
1971.05	28.9941	2022.67	4010.52	6020.64		1971.05	2016.38	4016.67	6006.32
1969.48	-5.20248	2002.17	4025.58	6015.44		1969.48	1984.17	4022.17	6002.86
1967.91	35.3518	2016.14	4010.41	6021.05		1967.91	2000.74	4029.26	6012.35
1966.33	1.1633	2009.44	3985.72	5988.82		1966.33	1990.28	3966.38	6003.89
1964.76	19.4433	1995.84	4037.33	5998.56		1964.76	2007.38	4010.04	6023.37
1963.19	-2.01822	2021.46	4012.63	6031.18		1963.19	1984.2	3985.34	5994.93
1961.62	-25.0614	2003.63	4029.26	5987.2		1961.62	1988.58	3984.48	6016.21
1960.04	-2.02444	2004.87	3993.46	6015.99		1960.04	1994.01	3980.45	6020.92
1958.47	-2.82552	2015.11	4002.14	5995.21		1958.47	1986.73	4030.42	6002.24
1956.89	23.3716	2009.99	4061.64	6002.07		1956.89	2006.99	4004.15	5998.32
1955.32	1.9217	2011.23	3998.86	6012.1		1955.32	1985.95	4033.45	6011.87
1953.74	15.4053	2013.52	4010.71	5995.45		1953.74	1999.84	4011.95	6005
1952.17	52.6898	1992	4001.92	6009.28		1952.17	1994.69	4017.44	5998.35
1950.59	20.1334	1996.41	3983.62	6009.45		1950.59	2003.81	3980.07	5998.51
1949.02	5.03947	2015.09	4004.99	5985.18		1949.02	2033.56	4026.82	6009.32
1947.44	5.81414	1996.23	4045.38	6023.11		1947.44	2009.37	4008.5	6023.07
1945.87	28.7918	1999.04	3990.6	6027.71		1945.87	2034.35	4013.98	6014.15
1944.29	-18.0144	2023	4027.81	6001.22		1944.29	2007.51	4009.95	6023.8
1942.71	41.4216	2023.69	4011.1	5974.74		1942.71	2028.78	4020.18	6019.41
1941.14	32.6702	2035.48	3961.11	6023.09		1941.14	2008.83	3997.12	6012.53
1939.56	38.1853	2016.62	4044.27	6025.77		1939.56	1996.28	4005.77	6010.4
1937.98	23.0965	1999.88	4000.62	6036.37		1937.98	2015.95	4020.75	6012.57
1936.4	17.5172	2011.14	3990.27	6055.84		1936.4	1992.31	4000.87	6016.78
1934.82	-43.5026	1994.93	4011.6	5992.28		1934.82	2001.95	4034.86	5987.03
1933.25	57.038	2006.7	4051.92	6016.17		1933.25	2023.19	3983.3	6019.74
1931.67	-0.80368	2008.97	4020.97	6017.88		1931.67	1994.81	4017.28	6012.4
1930.09	6.28376	1990.13	3985.29	6024.33		1930.09	2013.94	3975.24	6012.29
1928.51	32.3594	2002.95	4030.34	6022.55		1928.51	2023.03	4004.46	5999.97
1926.93	-15.9552	2007.33	4031.06	6028.68		1926.93	1992.03	4030.49	6027.89
1925.35	-5.71067	2025.94	4001.72	5990.81		1925.35	2011.67	3997.97	6005.84
1923.77	-14.4555	2009.74	3980.3	5987.12		1923.77	1991.23	4003.43	6013.18
1922.19	-8.96325	1995.65	4036.39	5996.39		1922.19	1996.63	3991.48	6019.38
1920.61	34.4766	1999.49	3981.77	6033.5		1920.61	2017.83	4026.98	6012.24
1919.03	-29.6138	2009.12	4014.12	6022.2		1919.03	2014.27	4030.85	6013.92
1917.45	-1.99836	2006.1	4013.26	5994.14		1917.45	2004.37	4009.42	6007.46
1915.86	-15.4869	2022.05	3976.05	6028.36		1915.86	2039.26	3984.83	6016.12
1914.28	23.1736	2026.4	4025.76	5995.88		1914.28	1994.6	4004.5	6021.62
1912.7	0.20263	2014.42	4005.94	6013.65		1912.7	1995.25	3995.72	5996.42
1911.12	30.9434	1993.49	4049.31	6026.67		1911.12	1996.43	4023.27	6008.9
1909.53	86.9395	2002.05	4012.11	6027.35		1909.53	1999.18	4033.44	6014.61
1907.95	-26.0413	2016.39	3998.62	6014.14		1907.95	2006.66	4035.71	6006.78
1906.37	9.4177	2029.15	4004.07	6012.29		1906.37	2012.57	3993.77	6005.94
1904.78	-15.1191	2002.44	4001.63	6019.28		1904.78	2001.63	4033.92	6023.36
1903.2	29.7888	2014.66	4007.08	6011.43		1903.2	2007.53	3998.31	6011.01
1901.61	9.98616	2017.94	4029.88	6030.71		1901.61	2031.31	4013.2	6028.64
1900.03	48.5578	1994.39	4019.55	6018.42		1900.03	2033	4039.12	6007.72
1898.44	52.4143	2008.18	4015.52	6021.91		1898.44	2011.02	4024.02	6019.02
1896.86	16.8429	1996.21	4013.07	6014.04		1896.86	2008.5	4021.55	6018.83
1895.27	-18.7186	1998.95	4020.09	6010.58		1895.27	2014.39	3993.84	6005.11
1893.69	30.8558	2020.08	4000.3	6030.76		1893.69	2003.46	4007.13	6012.57
1892.1	-3.12174	2004.43	4021.49	5993.24		1892.1	2013.03	4023.56	6026.77
1890.51	24.3655	2010.83	3998.55	6017.18		1890.51	2027.32	4017.92	6002.24
1888.93	1.4244	2004.11	4011.86	6018.11		1888.93	2015.86	3991.8	6004.5
1887.34	-26.2352	2003.16	4001.53	6030.06		1887.34	2008.61	3978.29	6012.15
1885.75	39.0324	2026.88	3992.78	6010.81		1885.75	2015.02	4012.03	6009.67
1884.16	-16.9718	1998.63	4026.55	6023.69		1884.16	1984.15	4026.86	6032.83
1882.58	-41.4714	2007.65	4020.94	6025.53		1882.58	2010.49	4046.41	6018.65
1880.99	23.7552	2024.53	3998.02	6025.79		1880.99	2012.69	3985.67	6020.65
1879.4	38.5955	1987.89	3968.81	6027.94		1879.4	2002.82	4016.22	6010.73
1877.81	20.3866	2009.48	3969.51	6017.17		1877.81	1998.19	3996.41	6018.79
1876.22	6.90033	2011.14	4066.17	6015.84		1876.22	2013.5	4034.81	6014.92
1874.63	-19.1652	2015.41	4003.93	6005.7		1874.63	2009.4	3985.12	6006.57
1873.04	-4.33712	1976.17	3999.89	6012.53		1873.04	2023.12	3955.88	6026.51
1871.45	40.356	2009.27	4039.88	6019.05		1871.45	2006.96	4020.99	6010.05
1869.86	23.723	1997.28	3976.1	6031.52		1869.86	1997.09	3999.61	6016.73
1868.27	-16.4807	2012.55	4072.66	6015.69		1868.27	2003.47	3989.23	5997.79
1866.68	-14.2456	2024.66	3985.33	6027.21		1866.68	2003.03	4010.29	6003.56
1865.09	64.9708	1992.24	4026.85	6029.28		1865.09	2001.55	4034.47	6012.68
1863.5	-11.3544	2018.48	3981.97	6023.5		1863.5	1983.31	3987.96	6039.97
1861.91	20.7114	1994.98	4037.61	6047.86		1861.91	1987.06	3990.15	6001.95
1860.31	7.22637	1995.55	4025.71	6011.28		1860.31	2006.51	3992.33	6019.34
1858.72	-1.54557	2014.44	3985.55	6029.34		1858.72	1997.69	4018.06	6015.87
1857.13	-16.5964	2006.11	4000.34	6011.91		1857.13	2006.14	4020.23	6014.18
1855.54	1.31284	2015.05	4022.98	6019.59		1855.54	2007.79	3972.17	6007.11
1853.94	55.2997	1999.39	4018.92	6018.47		1853.94	2004.2	4008.86	6017.51
1852.35	-14.6666	2022.44	4025.85	6024.25		1852.35	2010.03	4017.29	6027.69
1850.76	3.22427	2023.51	4007.68	6011.2		1850.76	2009.58	3999.05	6021.04
1849.16	3.8568	2019.87	4005.19	6032.01		1849.16	2008.6	4010.61	6025.14
1847.57	-3.35385	2025.64	4029.36	6027.41		1847.57	1996.65	4019.03	6003.25
1845.97	41.1666	2009.98	3967.3	6002.74		1845.97	2015.52	4036.84	6004.43
1844.38	35.5136	2017.31	3991.45	6001.89		1844.38	2007.23	4012.32	6009.41
1842.78	1.65485	2008.44	3988.96	5999.47		1842.78	1982.74	4019.15	6012.81
1841.19	-0.85979	1994.35	4028.77	6000.48		1841.19	2009.96	4015.01	6014.41
1839.59	-31.5717	1987.04	3991.81	6010.26		1839.59	1998.53	4024.96	6017.57
1837.99	23.8627	2023.07	4009.67	6016.89		1837.99	1994.93	4019.24	6007.07
1836.4	8.81053	2019.41	4000.9	6014.12		1836.4	2010.13	4021.35	6014.91
1834.8	40.7282	2000.09	4032.84	6008.83		1834.8	2017.48	3982.75	6009.1
1833.2	39.7602	2012.6	4019.37	6021.07		1833.2	1986.23	4023.98	6013.34
1831.61	-0.33311	2003.19	3977.73	6006.69		1831.61	1997.75	4046.42	6009.75
1830.01	26.8662	2013.08	3990.87	6019.54		1830.01	2011.88	4018.77	6018.22
1828.41	-3.82809	1999.5	4014.95	6023.6		1828.41	1997.85	4016.16	6004.34
1826.81	-14.1816	1994.78	3995.23	6011.4		1826.81	2010.92	4015.11	6019.05
1825.21	16.1252	2008.3	4005.22	6014.82		1825.21	2001.06	4001.54	6011.18
1823.61	-22.3765	1995.23	4012.08	6029.18		1823.61	2005.79	4042.7	6013.81
1822.01	15.731	2022.81	4004.86	5997.25		1822.01	2005.82	4008.8	6016.87
1820.41	-16.5093	1999.31	4003.89	6001.9		1820.41	2003.77	4024.92	6008.53
1818.81	5.95126	1982.6	3998.24	6002.16		1818.81	2000.15	4000.4	6031.45
1817.21	-4.40724	2024.21	4031.64	5998.66		1817.21	2002.78	4029.01	6006.8
1815.61	-39.7581	1993.42	3996.29	6003.59		1815.61	2012.7	4012.3	6004.47
1814.01	-17.3132	2001.17	4039.05	5995.39		1814.01	2011.68	4001.84	6005.7
1812.41	17.6112	2013.07	4013.08	5993.43		1812.41	2008.06	3969.51	5999.12
1810.81	25.981	2021.84	3993.36	6005.82		1810.81	1989.34	4021.5	6016.62
1809.21	18.7363	2020.72	3970.52	6009.14		1809.21	2000.29	4021.95	6016.26
1807.61	6.81072	2010.23	3989.82	6006.21		1807.61	1985.21	4023.95	6006.08
1806	18.2901	1989.34	3988.83	6007.02		1806	2016.95	3994.74	6010.83
1804.4	3.2427	2017.85	4045.55	5992.84		1804.4	2008.12	4007.66	6002.2
1802.8	19.3929	2020.34	4021.15	6005.8		1802.8	1981.61	4020.57	6011.17
1801.2	-9.68847	2002.04	4017.02	6014.68		1801.2	1989.93	3980.44	6008.31
1799.59	-38.7618	2006.61	4034.72	6000.17		1799.59	2007.6	4036.99	6000.33
1797.99	14.7908	2005.98	3994.73	5980.04		1797.99	1988.89	4001.55	6010.38
1796.38	-14.2817	2005.34	4006.18	5992.01		1796.38	2006.03	3994.16	6011.28
1794.78	14.3098	2019.76	4003.61	6010.51		1794.78	2020.05	3977.42	6014.18
1793.18	-13.1993	2007.68	3988.56	6009.68		1793.18	2008.61	3988.72	6001.93
1791.57	-34.4693	2003.92	3992.21	6015.38		1791.57	2007.03	3992.22	6007.48
1789.96	19.0196	2016.24	3991.18	5990.85		1789.96	1997.15	3956.78	6013.46
1788.36	-14.7106	1994.29	4004.16	6010.55		1788.36	2016.86	4006.99	5996.97
1786.75	-4.84093	2020.09	4021.81	5983.21		1786.75	2004.89	3988.68	6000.04
1785.15	34.5966	2003.85	3983.4	5981.39		1785.15	2006.42	4006.16	5987.54
1783.54	3.9867	1996.42	3973.02	5983.93		1783.54	1993.42	4012.74	5997.04
1781.93	-0.16315	1994.7	4023.32	5992.36		1781.93	2008.43	4014.64	5992.3
1780.33	-15.2035	1986.23	4006.71	5995.5		1780.33	2010.47	3991.64	6010.22
1778.72	53.7469	1987.1	4019.65	6002.04		1778.72	2015.62	3968.64	5991.46
1777.11	4.48593	2018.54	4034.13	5988.04		1777.11	2015.05	4000.08	6008.24
1775.5	4.9926	1989.32	4036.17	5997.05		1775.5	2004.64	3983.29	5991.69
1773.9	28.8133	2006.23	3991.57	6017.86		1773.9	2010.81	4024.02	6003.12
1772.29	-7.98931	1998.26	3987.39	5994.82		1772.29	1993.66	4004.12	6006.76
1770.68	-30.7959	1971.64	4042.25	6004.11		1770.68	1993.6	4005.97	6001.95
1769.07	14.7611	2001.47	3996.1	5998.15		1769.07	2015.3	3989.17	6014.01
1767.46	-1.83325	2007.47	3990.36	6010.2		1767.46	2001.25	3981.69	6006.3
1765.85	31.2721	1999.99	3992.37	5997.7		1765.85	2016.2	4003.71	5998.8
1764.24	36.4135	2005.46	4022.33	5986.43		1764.24	2002.67	4031.93	6005.49
1762.63	32.2367	2005.74	3987.07	6007.14		1762.63	2019.68	3994.92	5980.9
1761.02	57.5487	1988.43	4023.22	6020.07		1761.02	2008.73	4013.8	5994.67
1759.41	-22.676	2007.32	3981.76	5997.92		1759.41	2004.51	4017.15	6003.99
1757.8	-15.9863	2011.72	3993.06	6015.48		1757.8	1998.22	4011.18	5996.45
1756.19	15.5186	2003.19	3985.74	5998.89		1756.19	2010.03	4023.82	6009.73
1754.57	-5.72311	1995.69	3993.93	6020.14		1754.57	1992.36	3988.37	5998.18
1752.96	14.9082	1992.83	3995.9	6001.68		1752.96	2008.29	3987.03	5983.31
1751.35	-12.532	2003.41	4022.68	5985.38		1751.35	2003.54	4004.3	6000.98
1749.74	-1.21274	1996.93	4033.93	6005.36		1749.74	1997.76	4010.7	5997.38
1748.12	-10.047	2013.17	4015.74	6005.16		1748.12	2002.82	3975.24	5991.12
1746.51	22.9566	1996.86	4006.84	6015.8		1746.51	2017.69	4007.98	5996.8
1744.89	-2.92455	2012.57	3993.3	5992.97		1744.89	1981.94	3966.32	6008.22
1743.28	-31.897	1981.8	4009.18	6001.73		1743.28	2001.45	4009.87	6000.37
1741.67	-3.56036	2020.21	3998.72	6026.27		1741.67	1998.75	4020.87	6018.63
1740.05	1.53716	1993.04	4040.91	6000		1740.05	1998.11	4016.38	6005.01
1738.44	36.0444	2007.68	4027.35	5990.77		1738.44	2004.69	4002.59	5997.8
1736.82	-23.8781	2003.74	4006.05	5999.17		1736.82	2019.52	4024.4	6013.14
1735.21	-11.0486	2001.34	4018.8	5983.11		1735.21	1993.07	4016.79	5990.88
1733.59	23.4353	1978.81	3985.12	6009.43		1733.59	2004.28	4009.17	5997.13
1731.97	31.6057	2015.59	4048.9	6019.03		1731.97	2008.78	3984.53	5994.3
1730.36	-17.4534	1989.97	4026.04	5961.49		1730.36	2009.66	4009.39	6010.25
1728.74	41.746	2007.65	4032.57	5971.69		1728.74	1985.8	4011.04	6000.33
1727.12	9.70523	1983.57	3997.35	5966.72		1727.12	2009.87	3972.47	6009.4
1725.51	20.9552	2003.81	4006.96	5990.5		1725.51	1992.19	4000.39	6006.1
1723.89	13.654	2013.73	4015.01	6030.33		1723.89	2003.36	3964.92	6009.84
1722.27	15.6236	1987.06	4016.88	5983.91		1722.27	2013.49	4026.8	6006.96
1720.65	17.5909	2000.58	4021.83	6008.88		1720.65	1976.24	4002.14	5988.17
1719.04	11.8318	2011.5	4056.13	6010.04		1719.04	2011.08	4011.46	5995.64
1717.42	-7.82543	1978.14	3994.65	5981.22		1717.42	2010.39	3986.79	5992.72
1715.8	-24.3893	2006.04	4035.1	6016.95		1715.8	2013.81	4000.73	5998.4
1714.18	-0.8124	2012.82	3989.08	6001.09		1714.18	2017.22	3996.12	6008.92
1712.56	69.0573	2003.64	3983.21	5997.89		1712.56	2009.31	3980.71	6003.99
1710.94	-6.15746	2012.98	3995.84	6006.71		1710.94	2014.25	3994.62	5996.85
1709.32	52.8829	2018.71	4030.07	5988.36		1709.32	2005.31	4000.79	5985.29
1707.7	-16.1343	1991.52	4005.66	5999.63		1707.7	1990.19	4000.79	5998.84
1706.08	35.1704	2022.94	3995.14	5986.21		1706.08	2002.83	4002.32	5993.88
1704.45	-9.14853	2021.45	4012.37	6006.39		1704.45	1996.45	4014.64	5997.93
1702.83	-8.74424	1990.65	4048.09	6013.61		1702.83	1991.1	3991.48	5995.37
1701.21	7.07202	1980.93	3971.26	6005.1		1701.21	2003.72	3997.62	6005.57
1699.59	18.2578	2000.49	3979.23	5999.96		1699.59	2008.12	3977.54	5999.69
1697.97	20.1918	1983.05	3994.88	5998.83		1697.97	2013.54	3963.62	5996.66
1696.34	17.5023	2008.24	3996.67	6006		1696.34	2003.55	3982.06	5981.29
1694.72	5.57047	2004.14	4009.23	5995.61		1694.72	2000.74	3994.32	5988.81
1693.1	-6.35804	2010.31	4034.09	5990.44		1693.1	2015.9	3969.61	6000.27
1691.47	3.27095	1995.94	4014.3	5999.74		1691.47	1999.22	3997.25	6018.54
1689.85	19.0521	2013.38	3985.26	5998.55		1689.85	2016.42	4001.77	5987.52
1688.22	2.50524	2010.29	3965.47	5989.97		1688.22	2012.57	3992.44	6010.16
1686.6	22.8942	2011.29	4001.08	6021.4		1686.6	2026.67	4010.8	5989.48
1684.97	-1.34309	2010.24	3962.82	5986.03		1684.97	1973.06	3983	6009.01
1683.35	17.4975	2007.13	4015.33	5983.58		1683.35	2002.03	4001.34	5994.69
1681.72	39.4051	2026.06	4017.06	6005.42		1681.72	2034.56	3999.67	5976.41
1680.1	55.153	2007.04	3980.34	6002.64		1680.1	2035.82	4022.6	5988.22
1678.47	10.9358	2004.43	4008.2	5987.25		1678.47	1997.61	4019.38	6002.21
1676.85	3.62393	2008.47	3999.15	5984.76		1676.85	2009.62	3986.95	6011.13
1675.22	-0.61308	2031.45	4002.4	6003.79		1675.22	2005.74	3994.48	6004.9
1673.59	50.4638	2024.21	3988.74	6019.72		1673.59	2022.35	3983.56	6002.61
1671.96	1.66663	2013.37	4016.55	6016.59		1671.96	2006.17	3978.78	5980.78
1670.34	-25.6102	2013.8	4025.92	6016.22		1670.34	2005.87	4012.39	6000.64
1668.71	0.86833	2017.29	4024.53	5998.94		1668.71	2005.05	4012.2	6004.68
1667.08	45.7602	2007.98	4001.65	5992.72		1667.08	2001.66	3978.23	5988.76
1665.45	21.5565	2018.11	4011	6003.07		1665.45	2009.02	4025.62	6005.95
1663.82	-11.848	2020.04	4014.21	6008.5		1663.82	2019.44	4016.19	6009.97
1662.19	14.6034	2030.67	3998.99	6026.8		1662.19	2018.6	3980.68	6024.06
1660.56	-4.98202	2029.01	4014.46	6006.13		1660.56	2018.78	4003.47	5994.08
1658.93	-7.68786	2035.01	4009.98	6032.08		1658.93	2005.66	3990.97	6018.89
1657.3	23.345	2050.72	4046.9	6046.36		1657.3	2010.95	3983.07	6026.16
1655.67	8.36595	2028.08	4048.54	6030.88		1655.67	2021.85	4004.3	6026.18
1654.04	47.0476	2039.69	4025.64	6050.96		1654.04	2022.52	3991.78	6033.64
1652.41	45.8622	2033.91	4062.53	6048.34		1652.41	2030.85	4009.92	6057.08
1650.78	12.4946	2031.7	4008.98	6062.58		1650.78	2023.85	3989.73	6066.27
1649.15	-7.07131	2040.22	4032.06	6051.98		1649.15	2017.87	4015.51	6080.7
1647.52	25.4525	2056.89	4093.42	6094.99		1647.52	2025.16	3972.33	6105.41
1645.88	59.4952	2060.28	4047.54	6138.29		1645.88	2040.62	4013.41	6105.15
1644.25	70.5547	2066.22	4099.67	6122.14		1644.25	2013.7	4023.84	6142.96
1642.62	35.6786	2088.99	4105.85	6187.45		1642.62	2042.92	3992.91	6175.71
1640.99	46.7365	2100.01	4128.87	6191.19		1640.99	2041	4021.7	6216.53
1639.35	62.3814	2085	4165.64	6230.12		1639.35	2055.92	4044.34	6227.81
1637.72	79.5491	2126.1	4194.75	6262.3		1637.72	2049.91	4059.32	6275.81
1636.08	90.5908	2121.28	4223.84	6309.45		1636.08	2075.51	4051.34	6302.58
1634.45	80.2135	2121.55	4188.67	6351.38		1634.45	2049.1	4055.59	6324.74
1632.81	97.3665	2129.98	4231.51	6372.79		1632.81	2085.91	4095.01	6334.88
1631.18	148.151	2145.02	4251.39	6390.52		1631.18	2080.9	4099.24	6368.59
1629.54	110.249	2163.11	4271.26	6416.49		1629.54	2083.53	4138.63	6387.22
1627.91	78.476	2152.15	4297.23	6467.81		1627.91	2071.9	4107.69	6408.02
1626.27	136.874	2195.18	4278.87	6469.91		1626.27	2090.83	4118.01	6418.54
1624.64	123.44	2184.72	4317.05	6483.91		1624.64	2092.43	4149.71	6423.6
1623	152.783	2180.36	4320.07	6506.77		1623	2098.61	4190.56	6424.28
1621.36	146.988	2202.99	4329.2	6488.98		1621.36	2125.65	4199.32	6448.52
1619.73	150.355	2193.53	4403.98	6474.86		1619.73	2124.18	4215.71	6472.97
1618.09	149.142	2206.47	4417.66	6507.76		1618.09	2127.28	4230.55	6440.69
1616.45	215.09	2244.32	4384.01	6476.84		1616.45	2161.42	4272.87	6480.6
1614.81	256.596	2242.99	4446.52	6529.26		1614.81	2156.37	4313.63	6480.6
1613.17	234	2283.87	4444.92	6528.85		1613.17	2187.43	4285.71	6485.16
1611.54	284.64	2308.96	4444.84	6498.24		1611.54	2217.97	4358.49	6484.71
1609.9	333.734	2360.99	4487.46	6532.61		1609.9	2279.5	4353.44	6482.5
1608.26	452.959	2416.04	4592.59	6515.11		1608.26	2302.89	4371.27	6507.75
1606.62	511.152	2461.41	4597.05	6486.63		1606.62	2337.44	4419.58	6492.03
1604.98	602.859	2526.07	4619.79	6487.44		1604.98	2402.97	4441.96	6470.87
1603.34	811.888	2546	4666.91	6506.52		1603.34	2457.81	4449.07	6459.94
1601.7	854.742	2589.28	4706.39	6496.34		1601.7	2493.31	4479.04	6464.69
1600.05	963.092	2657.93	4726.05	6463		1600.05	2571.47	4463.29	6461.39
1598.41	1024.18	2696.59	4757.88	6468.36		1598.41	2628.26	4525.23	6458.73
1596.77	1181.19	2704.27	4779.04	6431.38		1596.77	2611.92	4561.25	6442.14
1595.13	1172.17	2700.27	4768.21	6436.43		1595.13	2633.66	4583.55	6430.35
1593.49	1207.31	2662.77	4798.49	6426.26		1593.49	2616.31	4608.88	6396.15
1591.85	1192.2	2631.37	4792.22	6392.34		1591.85	2593.38	4652.47	6388.28
1590.2	1181.66	2620.27	4761.6	6383.39		1590.2	2577.05	4692.99	6377.36
1588.56	1072.23	2536.13	4744.69	6374.13		1588.56	2526.23	4696.98	6370.58
1586.92	979.567	2531.13	4712.57	6351.19		1586.92	2487.09	4647.71	6336.62
1585.27	885.424	2463.27	4645.47	6328.86		1585.27	2435.8	4688.2	6325.5
1583.63	859.746	2424.32	4599.69	6311.4		1583.63	2375.91	4596.38	6310.47
1581.98	745.896	2377.77	4578.25	6311.28		1581.98	2374.82	4562.36	6292.18
1580.34	673.132	2345.94	4582.66	6290.79		1580.34	2303.81	4532.91	6251.53
1578.7	609.514	2279.16	4425.97	6279.12		1578.7	2269.8	4508.03	6252.8
1577.05	541.362	2292.44	4456.23	6251.96		1577.05	2232.26	4466.44	6251.24
1575.4	474.756	2240.88	4430.27	6218.42		1575.4	2202.83	4475.01	6245.56
1573.76	377.796	2230.86	4307.11	6248.7		1573.76	2180	4439.52	6227.52
1572.11	406.923	2194.52	4290.3	6241.6		1572.11	2170.33	4375.18	6217.07
1570.47	329.753	2175.4	4320.56	6220.53		1570.47	2154.08	4359.46	6200.34
1568.82	229.841	2142.62	4253.66	6207.97		1568.82	2130.75	4308.82	6186.43
1567.17	260.5	2141.22	4259.63	6195.42		1567.17	2096.3	4314.37	6177.51
1565.53	189.473	2120.09	4215.52	6221.11		1565.53	2094.23	4297.14	6174.02
1563.88	188.266	2133.87	4195.7	6223.13		1563.88	2108.35	4276.89	6214.53
1562.23	153.688	2177.47	4183.48	6237.89		1562.23	2150.77	4305.19	6226.86
1560.58	166.14	2168.98	4148.51	6253.25		1560.58	2137.06	4313.76	6250.66
1558.93	163.425	2148.87	4119.62	6245.85		1558.93	2139.53	4288.97	6223.33
1557.28	195.581	2126.24	4154.41	6191.16		1557.28	2102.57	4241.44	6185.19
1555.63	173.158	2088.45	4198.29	6155.59		1555.63	2076.24	4224.25	6146.62
1553.98	185.6	2075.44	4202.74	6125.8		1553.98	2037.28	4185.85	6122.15
1552.33	145.006	2050.81	4119.32	6143.59		1552.33	2032.69	4215.65	6119.33
1550.68	121.092	2055.98	4088.94	6130.18		1550.68	2031.12	4098.49	6126.04
1549.03	97.1882	2036.92	4119.17	6105.86		1549.03	2027.03	4135.87	6109.6
1547.38	129.326	2055.73	4106.98	6119.72		1547.38	2026.98	4155.07	6098.57
1545.73	84.2345	2050.3	4087.23	6110.26		1545.73	2032.98	4131.86	6095.98
1544.08	73.9788	2028.22	4050.83	6082.03		1544.08	1999.12	4110.18	6083.46
1542.43	56.1603	2017.25	4041.69	6080.45		1542.43	2009.16	4103.64	6087.58
1540.78	56.5084	2032.01	4073.41	6056.18		1540.78	2005.57	4113.76	6096.25
1539.12	-0.6346	2014.48	4030.99	6080.34		1539.12	2001.98	4028.55	6075.74
1537.47	40.568	2033.78	4027.92	6054.57		1537.47	2006.97	4037.17	6080.1
1535.82	51.5087	2011.22	4052.07	6073.58		1535.82	2013.47	4115.35	6076.68
1534.16	79.0799	2030	4050.5	6079.89		1534.16	2019.46	4081.61	6070.24
1532.51	59.7753	2026.11	4029.29	6058.38		1532.51	2009.31	4053.94	6061.43
1530.86	23.853	2008.6	4006.57	6062.58		1530.86	2011.77	4070.11	6061.26
1529.2	37.8161	2010.76	4026.18	6062.54		1529.2	2011.71	4080.23	6068.01
1527.55	30.6219	2020.47	4000.46	6050.13		1527.55	2000.06	4045.03	6056.2
1525.89	46.0921	2006	3991.36	6078.21		1525.89	2018.63	4079.33	6040.3
1524.24	17.7563	2019.24	3979.25	6063.69		1524.24	2011.02	4062.27	6045.12
1522.58	18.1247	1994.21	4007.92	6053.41		1522.58	2008.44	4040.69	6043.48
1520.93	1.88639	2020.03	4030.54	6057.63		1520.93	1995.79	4061.4	6036.23
1519.27	0.75012	2023.19	3982.21	6035.59		1519.27	2006.8	4012.66	6050.56
1517.61	4.1445	2004.73	4006.35	6012.05		1517.61	1998.18	4037.9	6026.94
1515.96	-13.587	1994.82	4013.87	6023.84		1515.96	2013.71	4026.92	6048.18
1514.3	4.89763	1990.96	4012.35	6040.16		1514.3	2004.59	4011.42	6036.44
1512.64	17.3437	1988.1	4016.87	6021.48		1512.64	2011.06	4011.02	6029.88
1510.98	-10.9322	1995.3	4033.45	6010.66		1510.98	2001.45	4015.15	6022.25
1509.33	19.6086	2019.09	3997.25	6003.76		1509.33	1986.81	4029.83	6019.59
1507.67	45.6167	2011.72	3974.64	6050.25		1507.67	1990.27	3996.28	6029.21
1506.01	17.3558	1995.81	3992.74	6021.96		1506.01	1990.2	4009.46	6009.12
1504.35	-10.893	1996.49	4009.33	6022.62		1504.35	1982.61	3986.48	6018.98
1502.69	-16.529	2004.71	4051.53	6020.88		1502.69	1997.62	3969.55	6011.61
1501.03	-4.08473	1992.34	4012.37	6026.38		1501.03	1998.56	3991.79	6014.16
1499.37	8.35566	2018.13	4031.97	6018.33		1499.37	1983.44	3988.42	6004.23
1497.71	2.72372	1991.71	4003.38	6028.06		1497.71	2002.46	4000.12	6005.83
1496.05	16.6679	1984.38	3992.87	6016.71		1496.05	1996.38	4017.85	6004.36
1494.39	-13.0444	1989.6	3985.38	5998.75		1494.39	2008.86	4009.99	6024.86
1492.73	14.4452	1976.26	3961.35	6003.39		1492.73	1993.25	3993.1	6008.74
1491.07	43.4301	1999.04	4018.58	5988.17		1491.07	1989.69	4033.41	6003.38
1489.41	6.21279	1993.24	3994.55	5979.88		1489.41	1971.58	4019.55	6012.66
1487.74	0.59752	2002.48	4009.65	6014.92		1487.74	2005.13	3996.68	6015.27
1486.08	11.5279	1997.19	4027.76	5990.71		1486.08	1986.03	3988.86	6000.93
1484.42	-30.1675	2004.44	4006.77	5985.15		1484.42	1996	4012.63	6006.57
1482.76	-17.729	1993.14	4009.85	6019.6		1482.76	1998.96	3995.81	6000.63
1481.09	-6.79591	1971.34	4000.91	5998.43		1481.09	1987.89	3989.53	6004.15
1479.43	-10.8928	2002.64	4002.49	5982.39		1479.43	1988.35	4013.31	6007.46
1477.77	22.5739	1991.87	4032.63	6015.05		1477.77	2007.34	4040.1	6003.91
1476.1	15.4732	2008.65	3998.17	6000.83		1476.1	1995.78	4000.79	6003.81
1474.44	-26.166	2009.41	3998.28	5994.74		1474.44	1999.74	4003.55	6011.45
1472.77	-36.2554	1982.15	4028.42	5991.36		1472.77	1987.69	4018.34	5990.56
1471.11	55.7472	2003.44	4022.52	6000.61		1471.11	2002.67	4016.61	5999.29
1469.44	14.1294	1976.71	4001.62	5987.94		1469.44	1989.63	3999.89	6009.53
1467.77	-3.45983	1981	4009.26	6007.71		1467.77	1983.6	3977.18	6006.28
1466.11	-30.0433	1991.8	4015.39	5982.77		1466.11	1994.07	4014.5	5991.46
1464.44	-4.11071	1996.6	3940.52	5983.35		1464.44	1991.55	4003.82	5989.51
1462.78	-11.1828	2000.91	3988.68	5998.04		1462.78	1985.53	4009.65	5994.87
1461.11	-12.2518	1999.72	3993.34	6018.43		1461.11	1993.5	3992.99	6001.52
1459.44	15.1674	2006.54	4011.49	5985.15		1459.44	1988.99	4015.33	6004.54
1457.77	-8.38781	1993.87	3990.68	6011.26		1457.77	1993.47	3992.7	6008.65
1456.1	-16.9455	1992.21	3966.88	6015.49		1456.1	2001.45	4006.06	6018.11
1454.44	-21.003	1998.55	4024.01	6000.24		1454.44	1992.95	3978.97	6015.82
1452.77	-7.07982	1993.41	3995.73	6008.69		1452.77	2013.92	4034.3	6017.18
1451.1	-0.64896	2007.25	3989.94	5985.68		1451.1	1989.45	4026.71	6012.34
1449.43	-7.69714	1986.65	3994.65	6019.31		1449.43	1995.94	3999.66	6004.74
1447.76	-22.2275	2006.99	3987.38	6023.89		1447.76	1993.44	3978.63	6016.83
1446.09	-5.31378	2008.87	3993.59	6022.78		1446.09	2001.43	3987.55	6040.7
1444.42	-0.37872	1989.3	3993.83	6014.81		1444.42	2014.91	4017.44	6011.12
1442.75	6.05241	2010.65	4026.99	6028.1		1442.75	2000.95	4012.91	6032.44
1441.08	7.99486	1995.6	4019.76	6027.33		1441.08	2001.47	3975.47	6027.69
1439.41	-6.51721	2011.97	4027.49	6035.26		1439.41	2006.47	3987.43	6038.34
1437.73	-55.4201	1991.46	3996.35	6032.42		1437.73	2003.5	4027.81	6045.16
1436.06	-29.5379	2012.83	4054.94	6053.82		1436.06	2015.99	4026.32	6053.49
1434.39	18.7611	2014.76	3992.42	6041.44		1434.39	1990.6	4035.31	6051.36
1432.72	-10.6822	2005.25	4016.63	6024.58		1432.72	2006.08	3993.48	6065.48
1431.04	27.1366	1978.81	4021.41	6060.06		1431.04	2010.1	4039.86	6053.56
1429.37	-38.1544	2022.12	4063.56	6065.35		1429.37	2014.62	4026.47	6090.54
1427.7	11.6097	2017.12	4029.5	6067.96		1427.7	2007.7	4023.55	6083.14
1426.02	-5.85563	2004.16	4031.32	6076.86		1426.02	2019.2	4035.58	6084.07
1424.35	28.953	2027.06	4061.52	6071.43		1424.35	2008.79	4031.19	6093.34
1422.68	-15.3811	2024.58	4064.84	6094.09		1422.68	2000.88	4053.69	6121.6
1421	8.97012	2022.6	4081.6	6073.46		1421	2028.31	4034.4	6121.72
1419.33	49.7298	2003.73	4067.03	6108.37		1419.33	1993.55	4025.57	6116.31
1417.65	9.89796	2017.2	4150.95	6147.75		1417.65	2020.48	4060.04	6128.61
1415.97	-17.9823	2024.7	4146.83	6137.6		1415.97	2031.49	4051.24	6147.96
1414.3	-16.0185	2009.84	4126.32	6111.96		1414.3	2014.17	4072.3	6147.7
1412.62	38.143	2011.9	4113.27	6147.78		1412.62	2037.11	4078.44	6171.55
1410.95	7.29451	2023.41	4150.94	6141.55		1410.95	2029.74	4045.83	6175.37
1409.27	15.2194	2054.81	4164.75	6163.07		1409.27	2031.82	4044.55	6205.4
1407.59	8.23679	2037.02	4183.04	6182.21		1407.59	2038.86	4068.62	6209.68
1405.91	11.69	2058.48	4173.01	6221.02		1405.91	2053.86	4049.48	6217.37
1404.24	-2.73623	2057.11	4219.62	6219.01		1404.24	2054.95	4101.88	6207.2
1402.56	40.9406	2045.31	4254.3	6226.25		1402.56	2053.56	4064.89	6249.83
1400.88	72.6861	2073.75	4280.04	6266.56		1400.88	2053.67	4105.38	6253.73
1399.2	40.3911	2067.44	4280.47	6255.04		1399.2	2064.2	4113.11	6287.85
1397.52	48.3058	2110.77	4347.9	6280.77		1397.52	2055.88	4117.87	6299.65
1395.84	30.9143	2115.39	4358.76	6284.47		1395.84	2097.68	4121.15	6320.17
1394.16	10.5537	2112.08	4426.17	6307.22		1394.16	2086.39	4112.55	6344.74
1392.48	11.0335	2140.04	4517.37	6304.99		1392.48	2119.25	4167.94	6366.35
1390.8	32.3404	2152.12	4556.48	6344.72		1390.8	2128.79	4132.57	6396.88
1389.12	58.1024	2160.25	4610.46	6355		1389.12	2133.88	4167.14	6395.13
1387.44	66.0096	2203.08	4676.33	6391.46		1387.44	2180.61	4200.23	6413.99
1385.76	45.6656	2245.91	4737.72	6367.85		1385.76	2170.32	4211.01	6422.25
1384.08	49.1142	2257.52	4815.44	6381.72		1384.08	2220.01	4245.59	6441.14
1382.39	55.5351	2271.61	4864.91	6395		1382.39	2252.34	4260.85	6454.09
1380.71	51.5517	2281.24	4938.15	6395.22		1380.71	2269.31	4322.18	6453.67
1379.03	59.4561	2320.11	4975.71	6424.27		1379.03	2305.59	4355.28	6459.22
1377.35	59.9303	2349.56	4995.45	6445		1377.35	2300.77	4360.15	6454.38
1375.66	50.0093	2365.64	5059.73	6441.97		1375.66	2337.04	4405.13	6477.35
1373.98	96.5161	2342.63	5033.43	6445.49		1373.98	2369.84	4399.63	6481.24
1372.29	64.324	2339.43	5057.63	6445.16		1372.29	2375.42	4462.43	6475.18
1370.61	78.1574	2365.94	5028.39	6474.82		1370.61	2348.83	4462.88	6463.61
1368.93	71.2091	2334.07	5015.49	6461.45		1368.93	2365.8	4536.06	6473.91
1367.24	82.0685	2340.8	4962.55	6470.65		1367.24	2349.62	4551.36	6449.66
1365.55	64.7388	2318.86	4930.41	6436.24		1365.55	2318.13	4538.49	6429.47
1363.87	77.0783	2315.23	4890.87	6415.2		1363.87	2303.96	4599.79	6414.59
1362.18	58.2729	2291.84	4907.7	6434.81		1362.18	2267.55	4624.01	6432.79
1360.5	60.2312	2267.49	4845.97	6412.32		1360.5	2255.38	4614.13	6420.07
1358.81	31.0596	2226.84	4791.67	6353.98		1358.81	2208.63	4665.05	6414.99
1357.12	38.9497	2221.3	4767.05	6361.77		1357.12	2205.88	4662.6	6394.04
1355.44	12.7567	2232.57	4711.33	6330.15		1355.44	2179.41	4728.33	6375.03
1353.75	39.9053	2195.94	4628.97	6348.63		1353.75	2167.78	4709.6	6353.92
1352.06	4.83399	2182.05	4595.53	6332.44		1352.06	2165.05	4736.81	6330.29
1350.37	42.3388	2162.74	4551.75	6297.32		1350.37	2130.73	4799.57	6300.76
1348.68	19.1247	2160.72	4516.87	6303.98		1348.68	2120.61	4770.51	6295.16
1347	38.8473	2147.37	4474.62	6262.97		1347	2106.55	4737.04	6293.8
1345.31	20.0813	2117.26	4456.07	6259.59		1345.31	2099.41	4724.31	6264.97
1343.62	-3.11772	2131.07	4387.22	6235.49		1343.62	2110.52	4757.47	6265.97
1341.93	19.5549	2092.11	4312.49	6244.85		1341.93	2075.28	4632.33	6243.95
1340.24	8.19719	2101.01	4292.53	6228.18		1340.24	2066.19	4662.56	6237.58
1338.55	1.27879	2099.07	4253.35	6185.8		1338.55	2060.06	4632.15	6231.65
1336.86	53.5079	2080.88	4245.25	6185.13		1336.86	2034.23	4629.87	6205.46
1335.16	15.5364	2056.29	4185.42	6182.4		1335.16	2045.86	4629.07	6210.97
1333.47	17.4861	2060.79	4205.44	6168.74		1333.47	2059.46	4532.21	6182.7
1331.78	31.256	2074.17	4148.61	6166.33		1331.78	2034.64	4525.54	6159.31
1330.09	-30.3337	2056.03	4155.34	6123.73		1330.09	2032.49	4434.67	6161.05
1328.4	-26.9028	2041.85	4105.94	6116.02		1328.4	2055.45	4397.02	6123.56
1326.71	3.1096	2041.96	4142.23	6110.69		1326.71	2029.18	4414.04	6135.88
1325.01	6.52964	2046.02	4100.25	6123.08		1325.01	2041.81	4358.71	6127.33
1323.32	-10.7227	2030.89	4071.58	6110.96		1323.32	2036.72	4303.41	6112.88
1321.62	-13.2092	2030.53	4096.07	6105.65		1321.62	2018.35	4292.43	6118.48
1319.93	0.53805	2036.58	4058.57	6106.53		1319.93	2019.67	4278.5	6093.52
1318.24	24.6063	2051.98	4050.59	6085.29		1318.24	2018.04	4257.21	6095.98
1316.54	20.634	2019.19	4051.48	6098.59		1316.54	2026.74	4234.47	6091.49
1314.85	-3.9885	2022.8	4033.21	6050.82		1314.85	2001.51	4211.74	6080.91
1313.15	11.2129	2024.95	4066.55	6035.22		1313.15	2013.17	4183.13	6070.75
1311.46	1.34134	2030.05	4045.34	6067.69		1311.46	2016.96	4214.99	6075.77
1309.76	0.31593	2012.55	4035.93	6051.21		1309.76	2008.46	4131.86	6056.58
1308.06	14.027	2025.52	4023.58	6025.02		1308.06	2005.87	4134.25	6058.04
1306.37	-3.21401	2013.45	4031.87	6028.02		1306.37	2037.67	4135.18	6039.93
1304.67	1.64837	2013.17	4046.06	6034.55		1304.67	2000.7	4099.28	6055.5
1302.97	5.03316	2025.18	4051.4	6034.89		1302.97	2002.04	4095.8	6039.52
1301.28	-12.2043	2025.89	4018.46	6039.66		1301.28	2013.7	4096.76	6034.9
1299.58	-1.46145	2015.82	3995.84	6025.87		1299.58	2001.3	4087.4	6028.4
1297.88	22.5245	2008.2	4029.17	6016.5		1297.88	1985.48	4075.12	6030.74
1296.18	25.8912	2010.9	4010.98	6023.62		1296.18	2005.48	4084.92	6028.87
1294.48	-25.1952	1997.91	4016.34	6005.72		1294.48	1993.58	4087.36	6028.48
1292.78	-1.22772	2006.01	4018.76	6017.26		1292.78	2015.05	4076.57	6023.9
1291.08	-11.1067	1985.18	3993.23	6015.55		1291.08	2007.57	4068.72	6001.03
1289.38	-18.0431	2012.91	4042.73	6002.07		1289.38	1998.14	4055	6040.58
1287.68	4.42881	2010.72	4043.67	6017.42		1287.68	2012.24	4053.05	5999.66
1285.98	7.7766	1987.96	4032.86	6016.88		1285.98	2001.83	4061.4	6007.48
1284.28	-38.8585	2000.48	4005.88	5986.64		1284.28	2003.68	4038.87	5993.47
1282.58	7.10857	1997.82	4014.19	5995.81		1282.58	2007.48	4088.37	5998.56
1280.88	-5.71961	2011.82	4018.08	6013.19		1280.88	2004.91	4010.01	5989.17
1279.18	-11.202	1988.1	4011.69	5990.02		1279.18	2011.16	4049.22	6018.41
1277.48	22.9716	1993.78	4014.12	6005.04		1277.48	2007.62	4042.87	6020.35
1275.77	29.2267	2003.37	4010.67	6000.66		1275.77	2001.63	4035.06	6000.05
1274.07	35.4752	1995.82	3983.72	5991.59		1274.07	2013.25	4008.17	6006.61
1272.37	2.08216	2010.3	4050.74	5965.19		1272.37	2020.47	4045.87	5997.64
1270.66	17.1311	2015.49	3975.36	6007.48		1270.66	2004.2	4032.19	6001.67
1268.96	7.22399	1995.23	4002.73	6014.24		1268.96	2018.27	4049.33	5989.56
1267.26	6.11946	2000.9	4021.28	6010.72		1267.26	1995.64	4012.17	6001.56
1265.55	-33.1276	2009.99	3995.81	5992.82		1265.55	2008.72	4073.31	6005.79
1263.85	8.29711	2008.32	4008.49	5977.26		1263.85	1999.3	4031.76	5990.11
1262.14	8.64531	2013.01	4000.62	6003.94		1262.14	2016.27	4041.54	6009.21
1260.44	-21.7975	2004.99	3986.9	6011.24		1260.44	1991.22	4038.12	5991.23
1258.73	-3.86472	1995.99	3984.89	6013.84		1258.73	1988.15	4003.92	5991.88
1257.03	12.5912	1998.71	3991.68	5982.14		1257.03	2011.46	4038.59	5997.55
1255.32	36.3611	2017.06	4004.32	6003.48		1255.32	2002.03	4007.32	5980.61
1253.61	8.84637	2002.69	4003.77	6010.44		1253.61	2012.62	4037.58	5981.24
1251.91	15.0227	2008.82	3990.03	5974.92		1251.91	2009.05	4010.7	5986.27
1250.2	-8.09516	2007.62	3996.79	5978.06		1250.2	2004.01	4048.25	5992.32
1248.49	8.31999	2010.81	3994.75	5989.1		1248.49	2006.29	4052.11	5991.68
1246.78	-25.045	2003.75	3978.08	5995.14		1246.78	2010.02	4010.58	6001.9
1245.07	5.99078	2004.49	3977.49	5990.92		1245.07	2015.22	3983.69	5996.63
1243.37	25.303	1977.92	3969.59	5991.08		1243.37	2015.03	3984.61	5998.68
1241.66	3.64054	2021.08	3998.25	5974.55		1241.66	2009.97	4008.92	5981.06
1239.95	-20.9447	2005.22	4003.5	5969.42		1239.95	1996.62	3990.8	5982.46
1238.24	11.5061	1994.73	4020.43	5999.38		1238.24	2001.29	4013.61	5990.53
1236.53	2.99969	2002.75	4012.49	5989.54		1236.53	2003.04	4055.42	5993.57
1234.82	36.8833	2001.5	3992.84	5974.14		1234.82	1986.75	4003.63	5985.53
1233.11	-8.17485	2002.19	3970.28	5983.87		1233.11	1994.82	4020.55	5985
1231.4	12.5342	1987.78	4004.7	6009.06		1231.4	2002.39	3974.61	5981.74
1229.69	8.39246	1998.2	4012.8	5991.28		1229.69	2004.59	3991.5	5988.7
1227.97	21.7742	2010.55	3991.66	5990.14		1227.97	2010.19	4015.68	5986.25
1226.26	19.0801	2017.04	4024.57	6007.97		1226.26	2025.03	4003.31	5999.84
1224.55	11.9998	2002.11	4035.54	5990.15		1224.55	1995.07	3992.4	5997.57
1222.84	-21.3615	2010.53	3973.51	5995.97		1222.84	2011.84	3994.61	5999.03
1221.12	5.12573	2011.15	4013.66	5970.82		1221.12	2004.26	4005.57	6004.44
1219.41	15.5438	2009.33	4004.16	5991.78		1219.41	2000.08	4003.36	5988.57
1217.7	-10.5244	2001.17	4054.47	5996.67		1217.7	2000.75	3995.31	5992.69
1215.98	2.7967	1983.76	3990.97	5991.03		1215.98	1990.23	3997.45	6004.92
1214.27	-4.31308	1996	4029.57	5981.58		1214.27	2003.53	3993.73	5998.17
1212.56	-2.67787	1995.1	3979.19	5997.2		1212.56	1998.82	4038.12	5992.87
1210.84	25.1918	1993.21	4011.91	6002.88		1210.84	1989.25	3989.16	5996.08
1209.13	-16.9222	2002.49	3980.48	5990.17		1209.13	1989.87	3995.6	6000.52
1207.41	-0.73347	1987.46	4008.79	6022.91		1207.41	1999.22	4013.66	5995.78
1205.7	-6.41445	2004.95	4037.07	6004.62		1205.7	2004.67	4038.99	6004.97
1203.98	14.1217	2003.97	3996.86	5972.92		1203.98	2019.33	4024.95	5993.12
1202.26	17.1644	1989.39	3987.23	6002.67		1202.26	2003.38	4021.08	6015.37
1200.54	30.3921	2001	4013.99	5998.03		1200.54	1991.8	3979.33	6014.92
1198.83	-24.8224	1988.81	4014.52	6007.92		1198.83	2025.34	3997.27	6027.34
1197.11	4.40535	2012.02	3988.83	6001.78		1197.11	2002.57	3991.89	5991.9
1195.39	-12.9581	2001.25	4034.44	6015.12		1195.39	1996.29	3998.12	6022.57
1193.68	11.8755	2010.84	4002.9	6019.41		1193.68	1998.24	4001.42	6007.27
1191.96	-22.9561	2003.43	4006.27	5993.99		1191.96	1987.08	4019.24	6015.64
1190.24	-8.32744	1991.64	4034.34	6004.35		1190.24	1978.82	4006.47	6005.7
1188.52	-0.98364	1997.28	4027.48	6015.55		1188.52	2012.23	3989.33	6021.51
1186.8	-18.3683	2015.02	4010.43	6016.84		1186.8	2008.3	3999.78	6030.01
1185.08	-11.0413	2007.05	3984.64	6024.21		1185.08	1999.99	3998.58	6022.29
1183.36	20.9837	2003.41	4015.52	6008.88		1183.36	1990.21	3994.44	6030.32
1181.64	-5.13825	2002.18	3986.79	6011.85		1181.64	2009.48	3993.18	6028.78
1179.92	-13.8236	2006.74	3990.02	6004.62		1179.92	2016.14	3987.53	6036.14
1178.2	29.7802	1995.78	4012.1	6039.21		1178.2	1997.6	3978.95	6015.87
1176.48	16.7182	1997.38	3981.87	6018.86		1176.48	2004.22	4012.46	6014.05
1174.75	-9.41518	1997.51	4008.27	6024.93		1174.75	2007.91	4013.98	6015.52
1173.03	-36.9986	2016.49	3991.07	6060.59		1173.03	2016.42	4006.75	6020.5
1171.31	-6.51982	1990.43	3989.83	6008.83		1171.31	1988.63	3987.89	6039.96
1169.59	2.17084	1994.84	3995.83	6008.15		1169.59	2004.36	4006.73	6046.33
1167.87	-5.11036	2016.15	4007.6	6014.7		1167.87	1999.27	3990.71	6047.48
1166.14	-8.04492	2001.15	3971.47	6029.65		1166.14	1997.06	3980.46	6024.78
1164.42	10.769	1998.71	4000.6	6035.57		1164.42	1998.21	4013.7	6031.9
1162.69	9.26607	1989.95	4005.05	6034.8		1162.69	2001.28	4012.09	6039.82
1160.97	1.95615	1998.57	4016.72	6037.78		1160.97	1985.48	4011.89	6034.04
1159.24	4.78764	2019.24	4028.37	6052.05		1159.24	1995.75	3997.17	6044.8
1157.52	7.60973	1989.63	3995.06	6020.2		1157.52	2008.42	3983.86	6028.62
1155.79	8.97352	2008.78	4006.65	6042.24		1155.79	1988.21	3998.06	6046.78
1154.07	24.8158	1983.96	4005.19	6031.23		1154.07	1972.34	4004.97	6040.08
1152.34	11.6749	1997.25	4023.97	6044.25		1152.34	2012.46	3981.42	6055.49
1150.62	-8.70987	1990.72	3994.94	6021.62		1150.62	2010.05	4021.57	6041.08
1148.89	-20.4077	1985.61	3977.48	6053.13		1148.89	2004.25	3983.48	6056.03
1147.16	12.7665	2008.46	4003.43	6038.29		1147.16	1995.05	3987.36	6034.75
1145.44	9.73669	1987.85	4003.3	6036.75		1145.44	1999.34	4002.77	6062.68
1143.71	25.5115	2008.22	4010.38	6045.03		1143.71	2001.67	4006.56	6056.66
1141.98	-12.2582	2002.03	4031.91	6039.7		1141.98	1999.16	3982.83	6039.67
1140.25	-25.4311	1993.87	3973.84	6021.92		1140.25	2000.48	4019.83	6061.3
1138.52	1.8871	1998.23	4014.12	6059.66		1138.52	1981.53	3985.9	6064.52
1136.79	-1.1779	1986.64	3987.85	6038.1		1136.79	2001.6	3995.34	6038.8
1135.06	14.5441	1998.64	4015.05	6068.86		1135.06	2012.97	4009.07	6064.7
1133.33	-21.7816	1993.74	4026.33	6047.27		1133.33	1999.73	3996.74	6042.25
1131.61	-17.6381	1988.81	4007.23	6069.33		1131.61	2016.83	3997.39	6044.15
1129.88	8.16853	2001.19	4038.69	6046		1129.88	1990.54	3970.54	6043.97
1128.14	-10.8234	1999.09	4019.56	6068.9		1128.14	1991.69	3992.79	6051.4
1126.41	20.7338	1997.91	3997.53	6042.97		1126.41	2005.81	4000.56	6035.09
1124.68	3.17572	1977.94	3998.59	6082.89		1124.68	2005.94	3976.51	6040.02
1122.95	-21.6017	1998.84	3995.3	6061.57		1122.95	1995.94	4015.96	6060.82
1121.22	25.7953	1996.61	3990.55	6075.77		1121.22	2004.21	4014.95	6040.35
1119.49	-9.0935	1987.62	4026.19	6072.07		1119.49	1999.45	4019.68	6059.25
1117.75	-28.1044	2012.26	3975.23	6064.61		1117.75	1999.96	4008.5	6037.94
1116.02	-0.95127	1995.51	3997.84	6040.14		1116.02	1998.04	4005.94	6060.32
1114.29	-6.98908	2022.96	3988.7	6021.74		1114.29	1998.5	4006.24	6044.98
1112.55	-13.0315	2000.86	3996.85	6036.81		1112.55	2005.67	3974.78	6046.32
1110.82	-29.1706	1992.67	3997.78	6037.75		1110.82	1995.99	4024.04	6054.25
1109.08	-10.7139	2007.52	4014.55	6040.42		1109.08	1999.74	3986.76	6035.19
1107.35	-15.3303	2003.12	4008.24	6044.84		1107.35	1995.29	4025.85	6037.55
1105.62	-15.6283	2005.9	4004.81	6045.23		1105.62	1981.7	4007.26	6029.2
1103.88	-11.6103	1993.75	4005.69	6047.94		1103.88	1987.77	3975.67	6034.44
1102.14	-32.0864	2011.35	3990.71	6022.15		1102.14	1998.62	3987.29	6038.86
1100.41	-22.3179	1993.39	3990.13	6056		1100.41	1996.48	3998.87	6044.52
1098.67	6.15916	1995.56	3992.43	6035.15		1098.67	2000.07	4000.35	6019.53
1096.94	-43.1167	1989.07	4032.15	6011.74		1096.94	1998.36	3970.12	6026.02
1095.2	18.4465	2001.75	4008.52	6024.35		1095.2	2031.17	4008.97	6004.97
1093.46	23.8592	1993.28	3999.28	6034.97		1093.46	2012.14	3981.59	6011.29
1091.72	3.3678	2033.23	4026.02	6022.88		1091.72	2014.68	4036.21	6020.9
1089.99	72.0644	2015.12	3998.08	6039.02		1089.99	2011.43	4001.6	6009.36
1088.25	2.66399	2019.53	4010.43	5989.62		1088.25	2019.19	4023.07	6018.8
1086.51	20.9987	2008.09	3986.82	6001.52		1086.51	1995.77	4005.69	6019.43
1084.77	26.3837	2020.11	4002.05	6025.83		1084.77	2015.47	4018.5	6018.85
1083.03	4.45279	2013.9	4020.15	6021.14		1083.03	2022.2	3999.66	6024.87
1081.29	14.1429	2016.29	4012.38	6019.09		1081.29	2028.9	4011	6019.42
1079.55	5.14718	2016.26	3987.38	6010.48		1079.55	2029.84	4042.43	6010.1
1077.81	-13.9037	2022.44	4018.44	6015.15		1077.81	2014.95	4014.95	6020.53
1076.07	13.0099	2014.72	4023.64	6021.6		1076.07	2034.05	4020.5	6017.86
1074.33	11.191	2022.29	4005.87	6018.63		1074.33	2032.53	4001.63	6018.31
1072.59	39.5204	2018.36	4047	6010.56		1072.59	2052.53	4050.25	5994.41
1070.85	20.4678	2033.08	4039.33	6001.42		1070.85	2029.92	4031.38	5992.91
1069.1	8.59661	2042.04	4011.59	5986.9		1069.1	2033.13	4013.95	6013.2
1067.36	16.8168	2032.81	4016.88	5993.13		1067.36	2021.98	3992.23	6013.04
1065.62	16.4252	2017.83	4035.12	5987.1		1065.62	2044.77	4040.81	6007.41
1063.88	16.0328	2015.75	4051.94	5988.33		1063.88	2019.25	4023.41	5991.8
1062.13	4.16806	2023.71	4028.64	5993.38		1062.13	2019.06	4026.1	6001.88
1060.39	23.8504	2053.16	4052.69	5983.9		1060.39	2047.05	3998.69	6014.49
1058.64	36.3579	2027.65	3987.9	5997.47		1058.64	2035.84	4038.69	6006.28
1056.9	-1.30114	2010.74	4030.66	5986.77		1056.9	2020.32	4038.55	5993.24
1055.16	61.3608	2029.18	4013.27	6006.85		1055.16	2047.78	4004.05	6003.22
1053.41	-16.401	2037.11	4018.86	5990.65		1053.41	2028.43	4029.76	5985.87
1051.67	21.8923	2003.98	4007.31	5986.89		1051.67	2007.64	4003.92	5999.72
1049.92	24.37	2025.29	4007.27	5973.24		1049.92	2017.89	4003.9	6000.98
1048.17	35.4403	2010.8	3995.83	5964.89		1048.17	2019.05	3991.02	5984.97
1046.43	25.0359	2009.68	4034.57	5977.57		1046.43	2016.4	4029.73	5987.07
1044.68	-5.39943	2018.6	4016.1	5990.4		1044.68	2026.15	4026.96	5979.68
1042.93	-15.7848	2003.68	3993.42	5976.47		1042.93	2026.83	3987.03	5976.5
1041.19	3.88309	2000.22	4005.15	5999.62		1041.19	2003.19	3998.66	5991.44
1039.44	-19.3653	1996.31	3999.8	6008.62		1039.44	2008.64	3993.19	5989.95
1037.69	-19.7169	2015.78	4033.14	5978.88		1037.69	2005.04	4029.24	5998.01
1035.94	-15.7734	1991.42	3962.17	5982.21		1035.94	2003.83	4005.29	5992.73
1034.19	-10.3954	2023.81	3997.11	5996.31		1034.19	2007.39	3997.14	5988.22
1032.45	27.8622	1999.04	3976.38	5996.88		1032.45	2007.14	3980.49	5983.67
1030.7	-16.7746	1994.79	4035.79	5970.2		1030.7	2005.48	3989.65	5989.5
1028.95	58.6329	2003.45	3983.84	6011.47		1028.95	1997.16	3993.17	6003.06
1027.2	-7.40478	1990.71	3980.58	5994.08		1027.2	1992.67	4028.2	6001.28
1025.45	-10.5652	1992.78	3994.58	5979.2		1025.45	1985.34	3994.75	5988.47
1023.69	13.4161	2012.03	3997.27	5979.41		1023.69	2003.74	4011.39	5994.22
1021.94	18.8381	1989.45	3968.67	6031.55		1021.94	1994.07	4023.84	6009.76
1020.19	11.4213	1992.62	4017.3	5997.4		1020.19	2002.03	4020.69	6006.35
1018.44	-31.6606	1988.24	4001.82	5979.51		1018.44	2006.21	4007.67	6013.14
1016.69	22.3134	1994.39	4032.14	6008.12		1016.69	1998.05	4009.04	6030.57
1014.94	-23.5834	2017.25	3992.7	6000.76		1014.94	2009.89	4033.36	6022.95
1013.18	-15.2494	1996.42	3974.83	6016.22		1013.18	1992.29	3975.07	6030.25
1011.43	-26.87	1999.45	4036.98	6039.38		1011.43	1999.92	3986.83	6033.94
1009.68	1.44963	1993.53	3978.08	6034.89		1009.68	1998.55	4004.43	6034.43
1007.92	-24.396	2013.35	4016.31	6033.56		1007.92	2001.98	3987.96	6041.71
1006.17	-0.33329	2014.73	4010.53	6037.12		1006.17	1993.57	4008.71	6039.92
1004.41	18.0363	1993.88	4034.86	6040.74		1004.41	1984.26	4001.12	6047.79
1002.66	29.2923	1983.86	4053.68	6076.88		1002.66	2003.5	3990.86	6048.22
		426.138	426.138				426.138	426.138
		423.859	423.859				423.859	423.859
		423.854	423.854				423.854	423.854
		424.983	424.983				424.983	424.983
		424.977	424.977				424.977	424.977
		412.486	412.486				412.486	412.486
		429.504	429.504				429.504	429.504
		424.959	424.959				424.959	424.959
		430.624	430.624				430.624	430.624
		427.214	427.214				427.214	427.214
		430.609	430.609				430.609	430.609
		419.267	419.267				419.267	419.267
		426.061	426.061				426.061	426.061
		419.258	419.258				419.258	419.258
		436.241	436.241				436.241	436.241
		430.571	430.571				430.571	430.571
		422.64	422.64				422.64	422.64
		426.029	426.029				426.029	426.029
		421.497	421.497				421.497	421.497
		429.41	429.41				429.41	429.41
		431.664	431.664				431.664	431.664
		430.526	430.526				430.526	430.526
		423.737	423.737				423.737	423.737
		424.861	424.861				424.861	424.861
		428.244	428.244				428.244	428.244
		435.014	435.014				435.014	435.014
		431.618	431.618				431.618	431.618
		422.578	422.578				422.578	422.578
		424.83	424.83				424.83	424.83
		425.952	425.952				425.952	425.952
		427.074	427.074				427.074	427.074
		429.323	429.323				429.323	429.323
		418.041	418.041				418.041	418.041
		429.309	429.309				429.309	429.309
		424.793	424.793				424.793	424.793
		424.787	424.787				424.787	424.787
		437.172	437.172				437.172	437.172
		424.775	424.775				424.775	424.775
		423.643	423.643				423.643	423.643
		424.763	424.763				424.763	424.763
		433.759	433.759				433.759	433.759
		425.876	425.876				425.876	425.876
		431.493	431.493				431.493	431.493
		432.61	432.61				432.61	432.61
		425.856	425.856				425.856	425.856
		417.983	417.983				417.983	417.983
		419.102	419.102				419.102	419.102
		424.714	424.714				424.714	424.714
		429.2	429.2				429.2	429.2
		423.579	423.579				423.579	423.579
		424.696	424.696				424.696	424.696
		422.445	422.445				422.445	422.445
		419.073	419.073				419.073	419.073
		429.164	429.164				429.164	429.164
		424.671	424.671				424.671	424.671
		422.423	422.423				422.423	422.423
		419.055	419.055				419.055	419.055
		420.17	420.17				420.17	420.17
		426.887	426.887				426.887	426.887
		416.8	416.8				416.8	416.8
		427.994	427.994				427.994	427.994
		429.106	429.106				429.106	429.106
		423.503	423.503				423.503	423.503
		423.497	423.497				423.497	423.497
		433.559	433.559				433.559	433.559
		427.959	427.959				427.959	427.959
		422.362	422.362				422.362	422.362
		427.945	427.945				427.945	427.945
		417.88	417.88				417.88	417.88
		423.462	423.462				423.462	423.462
		423.456	423.456				423.456	423.456
		424.567	424.567				424.567	424.567
		427.91	427.91				427.91	427.91
		420.09	420.09				420.09	420.09
		418.97	418.97				418.97	418.97
		429.005	429.005				429.005	429.005
		422.306	422.306				422.306	422.306
		425.645	425.645				425.645	425.645
		424.524	424.524				424.524	424.524
		426.747	426.747				426.747	426.747
		423.398	423.398				423.398	423.398
		432.303	432.303				432.303	432.303
		421.159	421.159				421.159	421.159
		422.267	422.267				422.267	422.267
		418.922	418.922				418.922	418.922
		426.707	426.707				426.707	426.707
		422.25	422.25				422.25	422.25
		422.245	422.245				422.245	422.245
		422.239	422.239				422.239	422.239
		416.675	416.675				416.675	416.675
		418.894	418.894				418.894	418.894
		421.112	421.112				421.112	421.112
		424.439	424.439				424.439	424.439
		417.769	417.769				417.769	417.769
		429.978	429.978				429.978	429.978
		418.87	418.87				418.87	418.87
		424.414	424.414				424.414	424.414
		423.299	423.299				423.299	423.299
		419.965	419.965				419.965	419.965
		427.723	427.723				427.723	427.723
		417.738	417.738				417.738	417.738
		416.625	416.625				416.625	416.625
		425.486	425.486				425.486	425.486
		418.833	418.833				418.833	418.833
		419.935	419.935				419.935	419.935
		419.93	419.93				419.93	419.93
		417.712	417.712				417.712	417.712
		423.241	423.241				423.241	423.241
		417.703	417.703				417.703	417.703
		417.698	417.698				417.698	417.698
		415.482	415.482				415.482	415.482
		412.161	412.161				412.161	412.161
		419.896	419.896				419.896	419.896
		415.47	415.47				415.47	415.47
		423.2	423.2				423.2	423.2
		419.881	419.881				419.881	419.881
		422.084	422.084				422.084	422.084
		418.767	418.767				418.767	418.767
		414.347	414.347				414.347	414.347
		419.861	419.861				419.861	419.861
		419.856	419.856				419.856	419.856
		417.645	417.645				417.645	417.645
		424.256	424.256				424.256	424.256
		415.432	415.432				415.432	415.432
		423.142	423.142				423.142	423.142
		422.034	422.034				422.034	422.034
		425.333	425.333				425.333	425.333
		424.225	424.225				424.225	424.225
		416.513	416.513				416.513	416.513
		425.314	425.314				425.314	425.314
		425.307	425.307				425.307	425.307
		417.601	417.601				417.601	417.601
		420.896	420.896				420.896	420.896
		419.791	419.791				419.791	419.791
		428.579	428.579				428.579	428.579
		426.374	426.374				426.374	426.374
		423.072	423.072				423.072	423.072
		419.771	419.771				419.771	419.771
		415.373	415.373				415.373	415.373
		421.957	421.957				421.957	421.957
		413.171	413.171				413.171	413.171
		415.362	415.362				415.362	415.362
		419.746	419.746				419.746	419.746
		419.741	419.741				419.741	419.741
		417.543	417.543				417.543	417.543
		416.442	416.442				416.442	416.442
		418.63	418.63				418.63	418.63
		414.243	414.243				414.243	414.243
		415.335	415.335				415.335	415.335
		424.091	424.091				424.091	424.091
		418.611	418.611				418.611	418.611
		416.418	416.418				416.418	416.418
		422.979	422.979				422.979	422.979
		415.315	415.315				415.315	415.315
		417.499	417.499				417.499	417.499
		419.681	419.681				419.681	419.681
		421.862	421.862				421.862	421.862
		418.578	418.578				418.578	418.578
		416.389	416.389				416.389	416.389
		419.661	419.661				419.661	419.661
		427.3	427.3				427.3	427.3
		417.468	417.468				417.468	417.468
		424.012	424.012				424.012	424.012
		416.368	416.368				416.368	416.368
		425.091	425.091				425.091	425.091
		425.085	425.085				425.085	425.085
		425.078	425.078				425.078	425.078
		423.982	423.982				423.982	423.982
		417.437	417.437				417.437	417.437
		421.791	421.791				421.791	421.791
		417.428	417.428				417.428	417.428
		420.691	420.691				420.691	420.691
		417.419	417.419				417.419	417.419
		414.15	414.15				414.15	414.15
		419.587	419.587				419.587	419.587
		416.318	416.318				416.318	416.318
		419.577	419.577				419.577	419.577
		415.222	415.222				415.222	415.222
		411.957	411.957				411.957	411.957
		413.041	413.041				413.041	413.041
		418.47	418.47				418.47	418.47
		414.121	414.121				414.121	414.121
		410.859	410.859				410.859	410.859
		415.199	415.199				415.199	415.199
		418.452	418.452				418.452	418.452
		415.192	415.192				415.192	415.192
		423.866	423.866				423.866	423.866
		417.353	417.353				417.353	417.353
		427.107	427.107				427.107	427.107
		419.512	419.512				419.512	419.512
		420.591	420.591				420.591	420.591
		428.17	428.17				428.17	428.17
		422.747	422.747				422.747	422.747
		422.741	422.741				422.741	422.741
		423.818	423.818				423.818	423.818
		421.647	421.647				421.647	421.647
		419.477	419.477				419.477	419.477
		423.8	423.8				423.8	423.8
		428.12	428.12				428.12	428.12
		427.031	427.031				427.031	427.031
		427.024	427.024				427.024	427.024
		420.533	420.533				420.533	420.533
		427.011	427.011				427.011	427.011
		431.324	431.324				431.324	431.324
		430.236	430.236				430.236	430.236
		438.866	438.866				438.866	438.866
		429.142	429.142				429.142	429.142
		432.371	432.371				432.371	432.371
		429.127	429.127				429.127	429.127
		433.433	433.433				433.433	433.433
		436.66	436.66				436.66	436.66
		437.728	437.728				437.728	437.728
		440.951	440.951				440.951	440.951
		437.709	437.709				437.709	437.709
		435.545	435.545				435.545	435.545
		434.459	434.459				434.459	434.459
		440.91	440.91				440.91	440.91
		432.289	432.289				432.289	432.289
		443.041	443.041				443.041	443.041
		438.727	438.727				438.727	438.727
		434.415	434.415				434.415	434.415
		441.933	441.933				441.933	441.933
		436.547	436.547				436.547	436.547
		429.015	429.015				429.015	429.015
		433.305	433.305				433.305	433.305
		434.371	434.371				434.371	434.371
		428.993	428.993				428.993	428.993
		427.912	427.912				427.912	427.912
		433.271	433.271				433.271	433.271
		424.679	424.679				424.679	424.679
		434.327	434.327				434.327	434.327
		432.173	432.173				432.173	432.173
		421.443	421.443				421.443	421.443
		425.726	425.726				425.726	425.726
		423.576	423.576				423.576	423.576
		428.926	428.926				428.926	428.926
		421.421	421.421				421.421	421.421
		421.416	421.416				421.416	421.416
		419.269	419.269				419.269	419.269
		425.686	425.686				425.686	425.686
		416.05	416.05				416.05	416.05
		419.255	419.255				419.255	419.255
		428.874	428.874				428.874	428.874
		423.521	423.521				423.521	423.521
		422.446	422.446				422.446	422.446
		423.509	423.509				423.509	423.509
		425.64	425.64				425.64	425.64
		422.429	422.429				422.429	422.429
		425.627	425.627				425.627	425.627
		419.215	419.215				419.215	419.215
		420.277	420.277				420.277	420.277
		421.339	421.339				421.339	421.339
		423.467	423.467				423.467	423.467
		424.527	424.527				424.527	424.527
		417.058	417.058				417.058	417.058
		424.515	424.515				424.515	424.515
		412.787	412.787				412.787	412.787
		412.784	412.784				412.784	412.784
		425.561	425.561				425.561	425.561
		424.49	424.49				424.49	424.49
		427.677	427.677				427.677	427.677
		417.027	417.027				417.027	417.027
		418.087	418.087				418.087	418.087
		423.401	423.401				423.401	423.401
		418.078	418.078				418.078	418.078
		419.136	419.136				419.136	419.136
		427.634	427.634				427.634	427.634
		419.126	419.126				419.126	419.126
		418.059	418.059				418.059	418.059
		419.116	419.116				419.116	419.116
		422.297	422.297				422.297	422.297
		422.291	422.291				422.291	422.291
		427.591	427.591				427.591	427.591
		423.341	423.341				423.341	423.341
		426.517	426.517				426.517	426.517
		425.449	425.449				425.449	425.449
		414.842	414.842				414.842	414.842
		428.616	428.616				428.616	428.616
		425.43	425.43				425.43	425.43
		425.423	425.423				425.423	425.423
		422.239	422.239				422.239	422.239
		421.175	421.175				421.175	421.175
		422.228	422.228				422.228	422.228
		426.455	426.455				426.455	426.455
		421.159	421.159				421.159	421.159
		417.98	417.98				417.98	417.98
		424.32	424.32				424.32	424.32
		421.142	421.142				421.142	421.142
		422.194	422.194				422.194	422.194
		424.301	424.301				424.301	424.301
		422.182	422.182				422.182	422.182
		417.952	417.952				417.952	417.952
		422.171	422.171				422.171	422.171
		427.442	427.442				427.442	427.442
		422.159	422.159				422.159	422.159
		430.593	430.593				430.593	430.593
		426.366	426.366				426.366	426.366
		420.033	420.033				420.033	420.033
		430.569	430.569				430.569	430.569
		425.292	425.292				425.292	425.292
		431.607	431.607				431.607	431.607
		424.226	424.226				424.226	424.226
		429.485	429.485				429.485	429.485
		427.371	427.371				427.371	427.371
		430.522	430.522				430.522	430.522
		426.305	426.305				426.305	426.305
		432.61	432.61				432.61	432.61
		433.653	433.653				433.653	433.653
		425.233	425.233				425.233	425.233
		433.636	433.636				433.636	433.636
		427.322	427.322				427.322	427.322
		430.467	430.467				430.467	430.467
		435.71	435.71				435.71	435.71
		429.401	429.401				429.401	429.401
		433.592	433.592				433.592	433.592
		427.287	427.287				427.287	427.287
		425.181	425.181				425.181	425.181
		432.517	432.517				432.517	432.517
		423.071	423.071				423.071	423.071
		424.113	424.113				424.113	424.113
		425.155	425.155				425.155	425.155
		423.053	423.053				423.053	423.053
		427.237	427.237				427.237	427.237
		427.23	427.23				427.23	427.23
		431.411	431.411				431.411	431.411
		421.982	421.982				421.982	421.982
		430.348	430.348				430.348	430.348
		433.479	433.479				433.479	433.479
		428.241	428.241				428.241	428.241
		424.051	424.051				424.051	424.051
		424.044	424.044				424.044	424.044
		424.038	424.038				424.038	424.038
		417.763	417.763				417.763	417.763
		420.892	420.892				420.892	420.892
		416.709	416.709				416.709	416.709
		422.969	422.969				422.969	422.969
		424.007	424.007				424.007	424.007
		425.044	425.044				425.044	425.044
		428.168	428.168				428.168	428.168
		421.902	421.902				421.902	421.902
		417.726	417.726				417.726	417.726
		418.764	418.764				418.764	418.764
		420.843	420.843				420.843	420.843
		419.796	419.796				419.796	419.796
		420.832	420.832				420.832	420.832
		418.744	418.744				418.744	418.744
		423.945	423.945				423.945	423.945
		421.857	421.857				421.857	421.857
		419.77	419.77				419.77	419.77
		416.644	416.644				416.644	416.644
		412.48	412.48				412.48	412.48
		415.596	415.596				415.596	415.596
		420.789	420.789				420.789	420.789
		423.901	423.901				423.901	423.901
		423.895	423.895				423.895	423.895
		421.812	421.812				421.812	421.812
		417.652	417.652				417.652	417.652
		422.838	422.838				422.838	422.838
		431.135	431.135				431.135	431.135
		426.977	426.977				426.977	426.977
		422.821	422.821				422.821	422.821
		422.815	422.815				422.815	422.815
		423.845	423.845				423.845	423.845
		418.657	418.657				418.657	418.657
		416.579	416.579				416.579	416.579
		419.683	419.683				419.683	419.683
		430.035	430.035				430.035	430.035
		421.744	421.744				421.744	421.744
		424.843	424.843				424.843	424.843
		415.523	415.523				415.523	415.523
		419.657	419.657				419.657	419.657
		419.652	419.652				419.652	419.652
		431.022	431.022				431.022	431.022
		434.115	434.115				434.115	434.115
		424.805	424.805				424.805	424.805
		422.732	422.732				422.732	422.732
		414.462	414.462				414.462	414.462
		422.72	422.72				422.72	422.72
		422.714	422.714				422.714	422.714
		427.869	427.869				427.869	427.869
		428.894	428.894				428.894	428.894
		421.665	421.665				421.665	421.665
		421.659	421.659				421.659	421.659
		413.404	413.404				413.404	413.404
		422.678	422.678				422.678	422.678
		414.428	414.428				414.428	414.428
		425.758	425.758				425.758	425.758
		427.811	427.811				427.811	427.811
		430.893	430.893				430.893	430.893
		420.59	420.59				420.59	420.59
		418.526	418.526				418.526	418.526
		419.55	419.55				419.55	419.55
		416.459	416.459				416.459	416.459
		423.654	423.654				423.654	423.654
		413.366	413.366				413.366	413.366
		415.418	415.418				415.418	415.418
		416.442	416.442				416.442	416.442
		415.41	415.41				415.41	415.41
		417.46	417.46				417.46	417.46
		422.59	422.59				422.59	422.59
		413.345	413.345				413.345	413.345
		422.578	422.578				422.578	422.578
		422.572	422.572				422.572	422.572
		422.566	422.566				422.566	422.566
		422.561	422.561				422.561	422.561
		424.605	424.605				424.605	424.605
		413.324	413.324				413.324	413.324
		421.518	421.518				421.518	421.518
		423.561	423.561				423.561	423.561
		422.531	422.531				422.531	422.531
		420.478	420.478				420.478	420.478
		421.496	421.496				421.496	421.496
		422.514	422.514				422.514	422.514
		421.485	421.485				421.485	421.485
		424.547	424.547				424.547	424.547
		425.564	425.564				425.564	425.564
		423.512	423.512				423.512	423.512
		420.44	420.44				420.44	420.44
		418.391	418.391				418.391	418.391
		422.472	422.472				422.472	422.472
		429.615	429.615				429.615	429.615
		417.356	417.356				417.356	417.356
		417.352	417.352				417.352	417.352
		433.674	433.674				433.674	433.674
		424.483	424.483				424.483	424.483
		426.517	426.517				426.517	426.517
		424.471	424.471				424.471	424.471
		417.329	417.329				417.329	417.329
		417.324	417.324				417.324	417.324
		431.583	431.583				431.583	431.583
		441.761	441.761				441.761	441.761
		431.567	431.567				431.567	431.567
		445.811	445.811				445.811	445.811
		442.746	442.746				442.746	442.746
		453.927	453.927				453.927	453.927
		438.654	438.654				438.654	438.654
		439.661	439.661				439.661	439.661
		438.634	438.634				438.634	438.634
		447.772	447.772				447.772	447.772
		458.937	458.937				458.937	458.937
		447.747	447.747				447.747	447.747
		451.797	451.797				451.797	451.797
		453.814	453.814				453.814	453.814
		458.876	458.876				458.876	458.876
		452.771	452.771				452.771	452.771
		450.729	450.729				450.729	450.729
		475.059	475.059				475.059	475.059
		471.997	471.997				471.997	471.997
		482.116	482.116				482.116	482.116
		502.365	502.365				502.365	502.365
		495.245	495.245				495.245	495.245
		497.246	497.246				497.246	497.246
		515.45	515.45				515.45	515.45
		500.233	500.233				500.233	500.233
		513.365	513.365				513.365	513.365
		501.193	501.193				501.193	501.193
		517.353	517.353				517.353	517.353
		523.391	523.391				523.391	523.391
		531.448	531.448				531.448	531.448
		552.551	552.551				552.551	552.551
		555.137	555.137				555.137	555.137
		555.101	555.101				555.101	555.101
		557.65	557.65				557.65	557.65
		561.49	561.49				561.49	561.49
		547.245	547.245				547.245	547.245
		569.164	569.164				569.164	569.164
		544.596	544.596				544.596	544.596
		549.725	549.725				549.725	549.725
		561.305	561.305				561.305	561.305
		559.978	559.978				559.978	559.978
		561.231	561.231				561.231	561.231
		561.194	561.194				561.194	561.194
		581.785	581.785				581.785	581.785
		584.321	584.321				584.321	584.321
		527.578	527.578				527.578	527.578
		546.874	546.874				546.874	546.874
		553.281	553.281				553.281	553.281
		557.109	557.109				557.109	557.109
		558.361	558.361				558.361	558.361
		573.771	573.771				573.771	573.771
		566.01	566.01				566.01	566.01
		554.392	554.392				554.392	554.392
		555.643	555.643				555.643	555.643
		573.612	573.612				573.612	573.612
		569.715	569.715				569.715	569.715
		570.961	570.961				570.961	570.961
		577.348	577.348				577.348	577.348
		558.035	558.035				558.035	558.035
		560.568	560.568				560.568	560.568
		560.531	560.531				560.531	560.531
		575.901	575.901				575.901	575.901
		555.323	555.323				555.323	555.323
		550.154	550.154				550.154	550.154
		564.233	564.233				564.233	564.233
		548.802	548.802				548.802	548.802
		574.418	574.418				574.418	574.418
		576.942	576.942				576.942	576.942
		557.673	557.673				557.673	557.673
		574.298	574.298				574.298	574.298
		556.32	556.32				556.32	556.32
		560.127	560.127				560.127	560.127
		569.055	569.055				569.055	569.055
		567.736	567.736				567.736	567.736
		557.457	557.457				557.457	557.457
		588.137	588.137				588.137	588.137
		565.062	565.062				565.062	565.062
		573.979	573.979				573.979	573.979
		567.545	567.545				567.545	567.545
		559.834	559.834				559.834	559.834
		577.695	577.695				577.695	577.695
		559.761	559.761				559.761	559.761
		568.669	568.669				568.669	568.669
		552.023	552.023				552.023	552.023
		554.543	554.543				554.543	554.543
		559.615	559.615				559.615	559.615
		536.599	536.599				536.599	536.599
		546.779	546.779				546.779	546.779
		572.266	572.266				572.266	572.266
		567.123	567.123				567.123	567.123
		553.055	553.055				553.055	553.055
		549.195	549.195				549.195	549.195
		546.611	546.611				546.611	546.611
		552.95	552.95				552.95	552.95
		566.932	566.932				566.932	566.932
		557.976	557.976				557.976	557.976
		559.214	559.214				559.214	559.214
		575.732	575.732				575.732	575.732
		565.507	565.507				565.507	565.507
		570.56	570.56				570.56	570.56
		562.886	562.886				562.886	562.886
		559.032	559.032				559.032	559.032
		567.899	567.899				567.899	567.899
		576.763	576.763				576.763	576.763
		580.536	580.536				580.536	580.536
		571.597	571.597				571.597	571.597
		574.1	574.1				574.1	574.1
		585.495	585.495				585.495	585.495
		568.939	568.939				568.939	568.939
		558.741	558.741				558.741	558.741
		558.705	558.705				558.705	558.705
		552.322	552.322				552.322	552.322
		570.054	570.054				570.054	570.054
		575.09	575.09				575.09	575.09
		566.171	566.171				566.171	566.171
		568.669	568.669				568.669	568.669
		563.559	563.559				563.559	563.559
		558.451	558.451				558.451	558.451
		592.632	592.632				592.632	592.632
		557.112	557.112				557.112	557.112
		563.409	563.409				563.409	563.409
		573.504	573.504				573.504	573.504
		558.27	558.27				558.27	558.27
		570.893	570.893				570.893	570.893
		578.447	578.447				578.447	578.447
		567.018	567.018				567.018	567.018
		572.04	572.04				572.04	572.04
		563.148	563.148				563.148	563.148
		563.111	563.111				563.111	563.111
		574.451	574.451				574.451	574.451
		595.896	595.896				595.896	595.896
		575.634	575.634				575.634	575.634
		588.227	588.227				588.227	588.227
		570.502	570.502				570.502	570.502
		580.565	580.565				580.565	580.565
		586.835	586.835				586.835	586.835
		576.696	576.696				576.696	576.696
[truncated: 6,993 more rows]

## Sheet: Figure 3
Fig. 3a.						Fig.3b.									Fig.3c.									Fig. 3d.									Fig. 3e.
Binding Energy (eV)	Raw data	(C-C)	Background	Fitted Line		Binding Energy (eV)	Raw data	(C-O)	(C-C)	Contamination	Contamination	Background	Fitted Line		Binding Energy (eV)	Raw data	(C-C)	(C-O)	Contamination	Contamination	Background	Fitted Line		Binding Energy (eV)	Raw data	(C-C)	(C-O)	Contamination	Contamination	Background	Fitted Line			C-O % content
292	3732.32	3731.88	3701.04	3731.88		292	4497.17	4555.51	4588.26	4558.52	4554.38	4554.38	4593.54		292	3445.47	3477.37	3458.21	3457.75	3457.85	3456.72	3481.03		292	2478.79	2494.26	2480.08	2479.4	2479.04	2478.56	2497.12		w/o flow channel	4.09
291.9	3717.45	3732.74	3701.02	3732.74		291.9	4538.41	4555.52	4589.13	4558.71	4554.35	4554.35	4594.66		291.9	3449.45	3477.9	3458.25	3457.79	3457.91	3456.7	3481.73		291.9	2465.18	2494.65	2480.11	2479.42	2479.05	2478.53	2497.63		FC900	8.16
291.8	3716.41	3733.61	3700.99	3733.61		291.8	4571.07	4555.53	4590.03	4558.92	4554.32	4554.32	4595.83		291.8	3458.67	3478.46	3458.3	3457.84	3457.98	3456.7	3482.48		291.8	2477.12	2495.08	2480.17	2479.46	2479.08	2478.53	2498.2		FC300	13.08
291.7	3770.63	3734.38	3700.88	3734.38		291.7	4586.36	4555.52	4590.94	4559.12	4554.27	4554.27	4597.04		291.7	3446.31	3479.03	3458.34	3457.88	3458.04	3456.68	3483.26		291.7	2498.89	2495.49	2480.2	2479.48	2479.08	2478.5	2498.75
291.6	3762.89	3735.17	3700.77	3735.17		291.6	4584.89	4555.51	4591.89	4559.34	4554.21	4554.21	4598.31		291.6	3481.7	3479.59	3458.35	3457.89	3458.08	3456.62	3484.04		291.6	2464.13	2495.93	2480.24	2479.51	2479.1	2478.47	2499.35
291.5	3754.51	3735.98	3700.69	3735.98		291.5	4553.07	4555.55	4592.93	4559.64	4554.21	4554.21	4599.7		291.5	3445.68	3480.2	3458.39	3457.94	3458.16	3456.6	3484.89		291.5	2520.67	2496.34	2480.24	2479.5	2479.07	2478.41	2499.94
291.4	3809.58	3736.69	3700.51	3736.69		291.4	4608.34	4555.51	4593.93	4559.87	4554.12	4554.12	4601.08		291.4	3485.88	3480.81	3458.4	3457.95	3458.21	3456.54	3485.76		291.4	2494.28	2496.82	2480.28	2479.54	2479.1	2478.38	2500.6
291.3	3770.22	3737.47	3700.39	3737.47		291.3	4582.8	4555.51	4595.02	4560.19	4554.07	4554.07	4602.58		291.3	3500.12	3481.41	3458.38	3457.94	3458.25	3456.44	3486.65		291.3	2494.7	2497.31	2480.33	2479.59	2479.12	2478.35	2501.3
291.2	3738.6	3738.51	3700.33	3738.51		291.2	4533.18	4555.53	4596.18	4560.55	4554.03	4554.03	4604.18		291.2	3505.57	3482.03	3458.36	3457.93	3458.29	3456.34	3487.59		291.2	2508.1	2497.81	2480.37	2479.62	2479.14	2478.3	2502.02
291.1	3764.98	3739.7	3700.22	3739.7		291.1	4608.34	4555.49	4597.32	4560.89	4553.94	4553.94	4605.82		291.1	3497.82	3482.7	3458.35	3457.94	3458.37	3456.25	3488.61		291.1	2502.87	2498.34	2480.41	2479.67	2479.17	2478.26	2502.8
291	3749.28	3740.92	3700.14	3740.92		291	4552.23	4555.55	4598.62	4561.37	4553.93	4553.93	4607.66		291	3489.65	3483.42	3458.37	3457.99	3458.48	3456.18	3489.71		291	2472.51	2498.93	2480.5	2479.75	2479.24	2478.26	2503.65
290.9	3768.33	3742.11	3700.03	3742.11		290.9	4576.73	4555.57	4599.93	4561.87	4553.9	4553.9	4609.58		290.9	3503.89	3484.14	3458.36	3458.01	3458.59	3456.08	3490.87		290.9	2502.87	2499.51	2480.56	2479.82	2479.29	2478.21	2504.53
290.8	3717.24	3742.81	3700	3742.81		290.8	4598.29	4555.56	4601.28	4562.39	4553.82	4553.82	4611.59		290.8	3535.09	3484.84	3458.3	3457.97	3458.67	3455.91	3492.05		290.8	2526.74	2500.08	2480.58	2479.86	2479.31	2478.14	2505.43
290.7	3763.52	3744.03	3699.9	3744.03		290.7	4637.45	4555.49	4602.62	4562.92	4553.67	4553.67	4613.68		290.7	3516.45	3485.62	3458.28	3458	3458.82	3455.78	3493.37		290.7	2499.52	2500.73	2480.66	2479.95	2479.4	2478.1	2506.44
290.6	3790.73	3745.27	3699.75	3745.27		290.6	4602.06	4555.48	4604.09	4563.59	4553.59	4553.59	4615.99		290.6	3500.96	3486.47	3458.3	3458.07	3459.06	3455.68	3494.85		290.6	2535.74	2501.35	2480.69	2480.01	2479.44	2478.01	2507.47
290.5	3772.73	3746.61	3699.63	3746.61		290.5	4590.55	4555.5	4605.66	4564.39	4553.52	4553.52	4618.5		290.5	3453.43	3487.46	3458.41	3458.26	3459.45	3455.68	3496.55		290.5	2502.45	2502.06	2480.77	2480.14	2479.57	2477.97	2508.64
290.4	3761.21	3748.03	3699.52	3748.03		290.4	4598.5	4555.5	4607.29	4565.3	4553.45	4553.45	4621.2		290.4	3487.14	3488.44	3458.48	3458.4	3459.86	3455.61	3498.35		290.4	2499.52	2502.81	2480.88	2480.29	2479.74	2477.93	2509.93
290.3	3794.71	3749.47	3699.37	3749.47		290.3	4615.46	4555.49	4608.98	4566.32	4553.34	4553.34	4624.12		290.3	3471.44	3489.51	3458.59	3458.61	3460.42	3455.58	3500.39		290.3	2510.2	2503.58	2480.97	2480.46	2479.94	2477.88	2511.32
290.2	3779.85	3751.02	3699.23	3751.02		290.2	4573.17	4555.55	4610.84	4567.59	4553.3	4553.3	4627.38		290.2	3470.18	3490.63	3458.72	3458.86	3461.12	3455.55	3502.68		290.2	2538.88	2504.35	2481.04	2480.61	2480.15	2477.78	2512.81
290.1	3779.22	3752.66	3699.1	3752.66		290.1	4593.69	4555.59	4612.76	4569.06	4553.23	4553.23	4630.94		290.1	3493.63	3491.76	3458.8	3459.1	3461.98	3455.47	3505.24		290.1	2533.02	2505.17	2481.12	2480.81	2480.47	2477.69	2514.5
290	3753.47	3754.43	3699.01	3754.43		290	4611.9	4555.6	4614.75	4570.77	4553.13	4553.13	4634.87		290	3467.25	3493.01	3458.96	3459.44	3463.21	3455.44	3508.3		290	2553.12	2506.01	2481.19	2481.03	2480.88	2477.57	2516.4
289.9	3720.8	3756.35	3698.98	3756.35		289.9	4639.33	4555.58	4616.81	4572.81	4552.98	4552.98	4639.23		289.9	3496.98	3494.27	3459.07	3459.78	3464.81	3455.35	3511.87		289.9	2554.17	2506.89	2481.27	2481.31	2481.47	2477.44	2518.62
289.8	3775.45	3758.29	3698.85	3758.29		289.8	4618.18	4555.6	4619.02	4575.38	4552.87	4552.87	4644.27		289.8	3495.31	3495.61	3459.19	3460.21	3467.06	3455.27	3516.26		289.8	2530.92	2507.87	2481.4	2481.71	2482.37	2477.35	2521.29
289.7	3764.98	3760.36	3698.74	3760.36		289.7	4642.68	4555.58	4621.32	4578.6	4552.71	4552.71	4650.08		289.7	3483.58	3497.05	3459.37	3460.75	3470.3	3455.21	3521.84		289.7	2532.18	2508.9	2481.55	2482.23	2483.62	2477.26	2524.51
289.6	3790.73	3762.51	3698.59	3762.51		289.6	4634.52	4555.6	4623.78	4582.76	4552.57	4552.57	4657		289.6	3519.8	3498.49	3459.48	3461.35	3474.78	3455.07	3528.9		289.6	2496.8	2510.06	2481.79	2482.96	2485.42	2477.23	2528.52
289.5	3788.43	3764.79	3698.44	3764.79		289.5	4645.82	4555.6	4626.37	4588.22	4552.4	4552.4	4665.38		289.5	3547.23	3499.97	3459.57	3462.06	3481.04	3454.87	3538.02		289.5	2504.75	2511.27	2482.03	2483.89	2487.84	2477.19	2533.47
289.4	3807.9	3767.19	3698.26	3767.19		289.4	4647.92	4555.62	4629.11	4595.55	4552.24	4552.24	4675.8		289.4	3553.09	3501.54	3459.66	3462.99	3489.71	3454.66	3549.91		289.4	2549.77	2512.48	2482.24	2485.06	2490.99	2477.07	2539.56
289.3	3795.13	3769.75	3698.1	3769.75		289.3	4684.14	4555.59	4631.97	4605.48	4552.01	4552.01	4689.02		289.3	3574.87	3503.17	3459.74	3464.23	3501.16	3454.41	3565.07		289.3	2591.02	2513.7	2482.4	2486.63	2495.03	2476.88	2547.1
289.2	3772.94	3772.52	3697.98	3772.52		289.2	4710.1	4555.53	4634.97	4619.09	4551.73	4551.73	4706.12		289.2	3629.1	3504.79	3459.75	3465.86	3515.66	3454.04	3583.94		289.2	2609.86	2514.98	2482.58	2488.81	2500.04	2476.67	2556.41
289.1	3781.1	3775.45	3697.84	3775.45		289.1	4718.89	4555.48	4638.16	4637.93	4551.44	4551.44	4728.69		289.1	3617.16	3506.57	3459.81	3468.26	3533.34	3453.69	3606.92		289.1	2548.3	2516.45	2482.9	2492.02	2506.13	2476.55	2567.85
289	3838.47	3778.48	3697.61	3778.48		289	4729.78	4555.43	4641.56	4663.64	4551.13	4551.13	4758.36		289	3654.22	3508.4	3459.85	3471.81	3553.33	3453.26	3633.62		289	2564.42	2517.99	2483.24	2496.56	2512.96	2476.41	2581.54
288.9	3795.55	3781.79	3697.45	3781.79		288.9	4779.61	4555.32	4645.11	4697.87	4550.73	4550.73	4796.83		288.9	3652.55	3510.39	3459.95	3477.16	3574.51	3452.84	3663.5		288.9	2571.33	2519.63	2483.63	2502.86	2520.2	2476.25	2597.58
288.8	3851.66	3785.24	3697.19	3785.24		288.8	4864.83	4555.09	4648.77	4742.18	4550.19	4550.19	4845.68		288.8	3628.05	3512.59	3460.16	3485.29	3594.99	3452.46	3695.65		288.8	2615.93	2521.32	2484.02	2511.33	2527.27	2476.02	2615.87
288.7	3861.08	3788.92	3696.92	3788.92		288.7	4923.87	4554.8	4652.63	4797.66	4549.54	4549.54	4906.01		288.7	3755.35	3514.69	3460.18	3497.06	3612.25	3451.82	3728.74		288.7	2652.99	2523.08	2484.43	2522.38	2533.53	2475.73	2636.21
288.6	3885.16	3792.83	3696.61	3792.83		288.6	5008.04	4554.4	4656.65	4864.22	4548.74	4548.74	4977.8		288.6	3781.31	3516.93	3460.24	3513.81	3624.32	3451.11	3761.96		288.6	2614.47	2525.04	2485	2536.51	2538.41	2475.51	2658.44
288.5	3865.27	3797.08	3696.34	3797.08		288.5	5034.84	4554	4660.97	4940.39	4547.89	4547.89	5059.57		288.5	3779.85	3519.39	3460.41	3537	3629.31	3450.41	3794.87		288.5	2679.37	2527.05	2485.58	2553.35	2541.19	2475.17	2681.65
288.4	3854.38	3801.66	3696.08	3801.66		288.4	5158.58	4553.44	4665.45	5022.51	4546.83	4546.83	5147.75		288.4	3800.57	3522.03	3460.67	3566.77	3626.68	3449.67	3827.15		288.4	2747.84	2529.12	2486.2	2572.28	2541.5	2474.73	2704.91
288.3	3878.88	3806.56	3695.77	3806.56		288.3	5239.4	4552.8	4670.22	5104.89	4545.62	4545.62	5236.67		288.3	3861.08	3524.79	3460.97	3602.37	3616.52	3448.79	3858.29		288.3	2721.25	2531.43	2487.03	2592.36	2539.42	2474.33	2727.25
288.2	3871.76	3811.87	3695.48	3811.87		288.2	5319.59	4552.1	4675.3	5180.53	4544.27	4544.27	5319.39		288.2	3926.2	3527.7	3461.34	3641.47	3599.9	3447.77	3887.1		288.2	2755.58	2533.88	2488.02	2611.75	2535.05	2473.87	2747.09
288.1	3853.13	3817.65	3695.22	3817.65		288.1	5358.53	4551.44	4680.83	5242.01	4542.85	4542.85	5388.57		288.1	3916.99	3530.94	3462	3680.12	3579.27	3446.77	3912.01		288.1	2750.35	2536.57	2489.3	2628.53	2528.89	2473.42	2763.04
288	3869.67	3823.88	3694.94	3823.88		288	5438.93	4550.75	4686.78	5282.5	4541.29	4541.29	5437.44		288	3920.97	3534.52	3463.02	3713.02	3556.76	3445.76	3930.04		288	2779.66	2539.46	2490.88	2640.73	2521.51	2472.92	2773.83
287.9	3892.49	3830.6	3694.61	3830.6		287.9	5486.25	4550.12	4693.28	5297.18	4539.65	4539.65	5461.29		287.9	3927.67	3538.46	3464.49	3734.93	3534.52	3444.73	3938.2		287.9	2783.01	2542.64	2492.94	2646.75	2513.59	2472.41	2778.69
287.8	3832.82	3838.02	3694.38	3838.02		287.8	5469.08	4549.71	4700.52	5284.2	4538.03	4538.03	5458.37		287.8	3914.89	3542.87	3466.67	3742.36	3514.16	3443.73	3934.87		287.8	2758.72	2546.16	2495.69	2645.56	2505.83	2471.94	2777.41
287.7	3882.02	3846.01	3694.07	3846.01		287.7	5398.52	4549.67	4708.66	5244.38	4536.53	4536.53	5429.65		287.7	3921.17	3547.74	3469.8	3732.91	3496.59	3442.71	3918.9		287.7	2770.24	2550.02	2499.34	2637.47	2498.63	2471.46	2771.09
287.6	3879.51	3854.76	3693.77	3854.76		287.6	5357.7	4550.04	4717.77	5182.73	4535.1	4535.1	5380.34		287.6	3899.4	3553.2	3474.38	3709	3482.35	3441.74	3893.71		287.6	2789.92	2554.24	2504.34	2623.44	2492.26	2470.94	2761.46
287.5	3898.77	3864.3	3693.43	3864.3		287.5	5275.83	4551	4728.01	5106.1	4533.81	4533.81	5317.5		287.5	3863.6	3559.34	3481.17	3674.19	3471.19	3440.84	3863.37		287.5	2715.59	2559.02	2511.53	2605.2	2487.01	2470.54	2751.14
287.4	3870.3	3874.84	3693.14	3874.84		287.4	5249.45	4552.64	4739.43	5021.85	4532.56	4532.56	5248.8		287.4	3825.28	3566.26	3491.07	3633.72	3462.73	3440.02	3833.72		287.4	2756.42	2564.24	2522	2584.6	2482.68	2470.07	2743.31
287.3	3927.87	3886.33	3692.75	3886.33		287.3	5214.9	4555.22	4752.2	4937.08	4531.37	4531.37	5181.75		287.3	3828.21	3573.95	3505.69	3592.77	3456.44	3439.19	3811.27		287.3	2744.07	2570.05	2537.82	2563.77	2479.26	2469.62	2742.03
287.2	3945.88	3899.01	3692.34	3899.01		287.2	5112.1	4559.23	4766.61	4857.67	4530.36	4530.36	5122.79		287.2	3825.91	3582.56	3526.69	3555.47	3451.7	3438.37	3801.31		287.2	2750.98	2576.5	2561.94	2544.21	2476.59	2469.16	2751.74
287.1	3906.73	3913.12	3691.98	3913.12		287.1	5078.6	4565.09	4782.77	4787.41	4529.4	4529.4	5076.47		287.1	3834.7	3592.16	3556.45	3524.11	3448.06	3437.52	3808.2		287.1	2772.12	2583.65	2598.46	2527.02	2474.47	2468.67	2777.59
287	3896.68	3928.82	3691.64	3928.82		287	5035.89	4573.63	4800.92	4728.6	4528.52	4528.52	5046.11		287	3858.78	3602.9	3597.43	3499.32	3445.19	3436.63	3834.96		287	2820.49	2591.57	2652.35	2512.66	2472.71	2468.1	2825
286.9	3962	3946.22	3691.2	3946.22		286.9	5058.08	4585.6	4821.31	4681.18	4527.6	4527.6	5032.89		286.9	3850.2	3615.02	3651.07	3480.99	3442.85	3435.74	3882.7		286.9	2933.13	2600.29	2728.47	2500.99	2471.08	2467.34	2898.82
286.8	4026.07	3965.6	3690.65	3965.6		286.8	5086.76	4602.1	4844.24	4644.12	4526.63	4526.63	5037.21		286.8	3928.29	3628.59	3718.64	3467.53	3440.71	3434.69	3951.39		286.8	2995.74	2610.05	2830.26	2491.8	2469.57	2466.47	3002.27
286.7	4038.01	3987.4	3690.07	3987.4		286.7	5085.93	4624.33	4870.24	4615.93	4525.65	4525.65	5059.19		286.7	4017.49	3643.83	3797.69	3457.77	3438.64	3433.45	4037.58		286.7	3140	2620.93	2955.2	2484.62	2467.99	2465.37	3132.62
286.6	4042.19	4012.03	3689.49	4012.03		286.6	5133.25	4653.25	4899.8	4594.74	4524.59	4524.59	5098.61		286.6	4165.93	3660.97	3884.02	3450.44	3436.42	3431.89	4136.19		286.6	3286.98	2633.14	3094.54	2478.88	2466.28	2464.03	3280.74
286.5	4096.63	4039.93	3688.82	4039.93		286.5	5237.31	4689.41	4933.41	4578.78	4523.35	4523.35	5154.9		286.5	4226.23	3680.61	3970.39	3444.77	3434.2	3430.2	4239.38		286.5	3440.03	2646.96	3232.35	2474.12	2464.4	2462.44	3430.51
286.4	4127.62	4071.72	3688.1	4071.72		286.4	5241.49	4732.91	4972.28	4566.79	4522.1	4522.1	5227.78		286.4	4336.16	3703.17	4047.57	3440.09	3431.83	3428.27	4337.86		286.4	3524.83	2662.87	3347.86	2470.1	2462.43	2460.71	3561.14
286.3	4170.54	4108.21	3687.3	4108.21		286.3	5366.07	4782.54	5017.08	4557.48	4520.63	4520.63	5315.84		286.3	4447.54	3729.3	4104.5	3435.92	3429.3	3426.09	4420.73		286.3	3629.93	2681.3	3419.35	2466.55	2460.34	2458.8	3651.13
286.2	4208.02	4150.27	3686.45	4150.27		286.2	5421.76	4835.71	5069.44	4550.05	4519.06	4519.06	5417.08		286.2	4467.02	3760.04	4134.42	3432.2	3426.77	3423.87	4481.8		286.2	3708.87	2702.85	3432.15	2463.28	2458.14	2456.76	3686.15
286.1	4254.08	4199.27	3685.51	4199.27		286.1	5510.54	4888.65	5131.08	4543.85	4517.33	4517.33	5528.91		286.1	4530.67	3796.42	4131.36	3428.7	3424.15	3421.52	4516.08		286.1	3683.53	2728.46	3384.05	2460.34	2456	2454.76	3664.58
286	4268.32	4256.63	3684.55	4256.63		286	5629.26	4936.69	5204.14	4538.41	4515.4	4515.4	5648.46		286	4520.2	3839.97	4096.01	3425.45	3421.58	3419.17	4525.49		286	3605.44	2759.26	3284.45	2457.73	2454.01	2452.88	3596.81
285.9	4270.41	4324.61	3683.58	4324.61		285.9	5740.85	4974.96	5292.18	4533.49	4513.26	4513.26	5774.11		285.9	4468.06	3892.84	4033.77	3422.48	3419.14	3416.94	4517.43		285.9	3506.4	2796.54	3151.72	2455.43	2452.19	2451.16	3502.41
285.8	4367.56	4405.51	3682.46	4405.51		285.8	5772.26	4999.19	5399.1	4529.03	4511.07	4511.07	5905.19		285.8	4504.7	3957.25	3951.9	3419.56	3416.65	3414.62	4501.51		285.8	3381.2	2842.1	3007.55	2453.43	2450.59	2449.64	3404.76
285.7	4457.8	4503.12	3681.18	4503.12		285.7	5922.17	5006.12	5531.2	4524.7	4508.61	4508.61	6044.79		285.7	4505.96	4037.29	3861.38	3416.72	3414.17	3412.29	4492.69		285.7	3326.34	2898.24	2871.37	2451.61	2449.08	2448.21	3325.68
285.6	4542.39	4622.1	3679.76	4622.1		285.6	6075.22	4994.01	5696.53	4520.4	4505.88	4505.88	6199.18		285.6	4549.72	4137.48	3771.24	3413.87	3411.61	3409.87	4504.59		285.6	3315.87	2968.25	2755.47	2449.86	2447.6	2446.79	3280.8
285.5	4717.43	4769.14	3678.05	4769.14		285.5	6340.5	4964.38	5906.88	4515.86	4502.69	4502.69	6381.76		285.5	4604.99	4266.14	3688.71	3410.95	3408.94	3407.32	4552.77		285.5	3285.72	3056.84	2664.7	2448.21	2446.17	2445.42	3279.65
285.4	4825.05	4953.58	3676.16	4953.58		285.4	6630.28	4920.28	6180.7	4511	4498.98	4498.98	6614.02		285.4	4673.46	4432.84	3617.94	3407.93	3406.13	3404.62	4650.98		285.4	3304.77	3170.52	2598.11	2446.56	2444.72	2444.02	3327.84
285.3	5137.22	5188.43	3673.75	5188.43		285.3	7002.55	4865.93	6540.88	4505.64	4494.62	4494.62	6923.21		285.3	4806.41	4654.94	3560.82	3404.67	3403.04	3401.63	4818.57		285.3	3431.87	3318.78	2551.39	2444.73	2443.06	2442.41	3430.73
285.2	5451.91	5492.97	3670.82	5492.97		285.2	7516.14	4806	7025.51	4499.49	4489.35	4489.35	7352.3		285.2	5051.17	4952.12	3515.77	3400.91	3399.44	3398.12	5073.89		285.2	3549.53	3513.43	2519.52	2442.74	2441.21	2440.6	3595.11
285.1	5825.86	5893.92	3667.27	5893.92		285.1	8146.78	4744.89	7676.57	4492.35	4482.98	4482.98	7947.84		285.1	5399.15	5356.29	3481.33	3396.43	3395.09	3393.85	5447.58		285.1	3791.57	3769.28	2497.52	2440.37	2438.97	2438.4	3830.95
285	6354.53	6430.1	3662.84	6430.1		285	8983.02	4685.96	8547.73	4483.82	4475.14	4475.14	8767.22		285	5854.75	5898.69	3454.46	3390.99	3389.77	3388.6	5968.11		285	4083.65	4102.57	2481.61	2437.54	2436.25	2435.71	4150.83
284.9	7148.69	7148.01	3657.09	7148.01		284.9	10069.5	4631.46	9686.93	4473.46	4465.4	4465.4	9861.06		284.9	6501.93	6614.34	3432.61	3384.18	3383.07	3381.97	6668.29		284.9	4530.25	4526.88	2469.12	2433.99	2432.8	2432.29	4565.91
284.8	8047.96	8103.67	3649.85	8103.67		284.8	11295.4	4582.16	11106.3	4461.02	4453.5	4453.5	11242.4		284.8	7374.61	7513.8	3413.48	3375.52	3374.5	3373.46	7556.93		284.8	5022.49	5046.77	2458.45	2429.65	2428.54	2428.06	5079.21
284.7	9304.83	9327.46	3640.53	9327.46		284.7	12795.7	4537.65	12768.5	4446	4438.97	4438.97	12874.2		284.7	8440.95	8571.99	3395.06	3364.58	3363.64	3362.65	8607.3		284.7	5600.57	5648.77	2448.51	2424.37	2423.33	2422.89	5676.32
284.6	10804	10798.5	3628.73	10798.5		284.6	14427.6	4497.04	14528.5	4428.15	4421.57	4421.57	14610.6		284.6	9725.26	9698.95	3376.02	3350.9	3350.02	3349.09	9728.62		284.6	6305.96	6293.04	2438.56	2417.93	2416.97	2416.55	6316.86
284.5	12264.8	12370.7	3614.49	12370.7		284.5	15990.2	4459.42	16151	4407.59	4401.42	4401.42	16215.1		284.5	10868.9	10739.5	3355.88	3334.76	3333.95	3333.06	10764.9		284.5	6978.47	6909.46	2428.26	2410.4	2409.5	2409.1	6930.32
284.4	13598.3	13750.8	3598.03	13750.8		284.4	17196	4424.24	17339.9	4384.94	4379.13	4379.13	17390.8		284.4	11847.7	11497.1	3334.57	3316.5	3315.75	3314.91	11519.1		284.4	7510.28	7408.69	2417.63	2402	2401.16	2400.77	7427.16
284.3	14451.1	14553	3580.14	14553		284.3	17934.9	4391.2	17830	4360.99	4355.51	4355.51	17871.1		284.3	12110	11794	3313.34	3297.66	3296.96	3296.16	11813.5		284.3	7901.39	7700.44	2406.76	2392.95	2392.16	2391.8	7716.92
284.2	14405.8	14430.9	3562.3	14430.9		284.2	17718.1	4361.11	17452.8	4337.41	4332.24	4332.24	17486.9		284.2	11591.6	11529.4	3293.65	3279.89	3279.24	3278.48	11546.7		284.2	7774.51	7719.84	2396.39	2384.1	2383.36	2383.01	7734.66
284.1	13465.7	13309.5	3545.98	13309.5		284.1	16559.3	4334.78	16270.4	4315.83	4310.94	4310.94	16299.2		284.1	10509.2	10741.2	3276.59	3264.4	3263.79	3263.07	10756.8		284.1	7427.37	7448.76	2386.82	2375.81	2375.11	2374.78	7462.17
284	11697.4	11430.9	3532.54	11430.9		284	14529.6	4313.21	14483.7	4297.77	4293.14	4293.14	14508.4		284	9235.95	9572.2	3262.47	3251.6	3251.03	3250.33	9586.3		284	6789.4	6924.73	2378.48	2368.55	2367.89	2367.57	6936.92
283.9	9464.17	9277.1	3522.76	9277.1		283.9	12351.4	4296.29	12424.7	4283.49	4279.1	4279.1	12446.3		283.9	7957.3	8244.3	3251.27	3241.5	3240.96	3240.3	8257.13		283.9	6106.42	6229.36	2371.4	2362.39	2361.77	2361.47	6240.52
283.8	7398.26	7313.46	3516.38	7313.46		283.8	10227.5	4283.68	10407.9	4272.91	4268.74	4268.74	10427		283.8	6952.71	6963.14	3242.35	3233.52	3233.02	3232.39	6974.87		283.8	5406.69	5468.87	2365.57	2357.38	2356.78	2356.5	5479.11
283.7	5757.6	5811.92	3512.68	5811.92		283.7	8543.76	4274.43	8664.17	4265.26	4261.29	4261.29	8681.28		283.7	6025.81	5868.01	3235.53	3227.51	3227.04	3226.43	5878.79		283.7	4756.37	4738.21	2360.91	2353.42	2352.86	2352.58	4747.66
283.6	4747.58	4812.96	3510.65	4812.96		283.6	7242.49	4267.78	7290.68	4259.88	4256.1	4256.1	7306.14		283.6	5379.89	5026.13	3230.18	3222.87	3222.42	3221.84	5036.08		283.6	4190.01	4103.31	2357.26	2350.38	2349.84	2349.58	4112.04
283.5	4190.43	4219	3509.53	4219		283.5	6352.23	4262.92	6299.1	4256.05	4252.44	4252.44	6313.18		283.5	4797.2	4421.05	3226.16	3219.46	3219.04	3218.48	4430.27		283.5	3704.05	3595.04	2354.47	2348.13	2347.62	2347.37	3603.15
283.4	3931.85	3890.39	3508.83	3890.39		283.4	5674.9	4259.42	5617.84	4253.41	4249.97	4249.97	5630.74		283.4	4370.49	4015.83	3223.12	3216.96	3216.56	3216.03	4024.4		283.4	3361.31	3214.38	2352.3	2346.44	2345.96	2345.72	3221.93
283.3	3789.48	3717.42	3508.37	3717.42		283.3	5235.84	4256.83	5170.08	4251.54	4248.25	4248.25	5181.95		283.3	4049.73	3750.71	3220.83	3215.14	3214.76	3214.25	3758.7		283.3	3089.75	2943.82	2350.62	2345.19	2344.73	2344.5	2950.87
283.2	3681.65	3626.35	3508.08	3626.35		283.2	4920.73	4254.91	4881.57	4250.23	4247.08	4247.08	4892.55		283.2	3834.49	3581.99	3219.04	3213.78	3213.42	3212.93	3589.45		283.2	2872	2759.17	2349.35	2344.3	2343.86	2343.64	2765.76
283.1	3636.22	3578.06	3507.87	3578.06		283.1	4726.43	4253.42	4694.35	4249.26	4246.24	4246.24	4704.55		283.1	3635.59	3473.12	3217.72	3212.85	3212.5	3212.03	3480.12		283.1	2711.62	2635.41	2348.38	2343.67	2343.25	2343.04	2641.6
283	3597.9	3551.17	3507.72	3551.17		283	4564.17	4252.3	4572.66	4248.58	4245.69	4245.69	4582.16		283	3486.93	3402.18	3216.76	3212.23	3211.9	3211.44	3408.75		283	2582.01	2552.79	2347.65	2343.26	2342.86	2342.65	2558.61
282.9	3570.89	3535.72	3507.62	3535.72		282.9	4487.95	4251.37	4490.33	4248.04	4245.27	4245.27	4499.21		282.9	3421.61	3354.32	3215.98	3211.75	3211.43	3210.99	3360.5		282.9	2526.53	2497.16	2347.04	2342.93	2342.55	2342.35	2502.64
282.8	3563.77	3526.33	3507.52	3526.33		282.8	4416.35	4250.63	4433.53	4247.63	4244.97	4244.97	4441.86		282.8	3351.47	3321.19	3215.37	3211.42	3211.12	3210.69	3327.02		282.8	2478.16	2459.07	2346.54	2342.69	2342.32	2342.13	2464.23
282.7	3578.43	3520.41	3507.41	3520.41		282.7	4367.77	4250.02	4393.01	4247.31	4244.75	4244.75	4400.84		282.7	3338.07	3297.45	3214.82	3211.12	3210.83	3210.42	3302.96		282.7	2453.67	2432.36	2346.11	2342.48	2342.13	2341.95	2437.24
282.6	3601.46	3516.47	3507.25	3516.47		282.6	4368.61	4249.45	4363.22	4247	4244.54	4244.54	4370.59		282.6	3292.63	3280.04	3214.4	3210.91	3210.64	3210.25	3285.26		282.6	2409.91	2413.19	2345.77	2342.35	2342.01	2341.83	2417.82
282.5	3587.64	3513.81	3507.12	3513.81		282.5	4349.14	4248.94	4340.95	4246.73	4244.36	4244.36	4347.91		282.5	3290.75	3266.93	3213.99	3210.72	3210.46	3210.07	3271.88		282.5	2370.54	2399.15	2345.51	2342.28	2341.96	2341.79	2403.53
282.4	3558.96	3511.99	3507.04	3511.99		282.4	4330.5	4248.5	4323.83	4246.49	4244.21	4244.21	4330.41		282.4	3268.13	3256.88	3213.66	3210.57	3210.32	3209.95	3261.58		282.4	2395.46	2388.53	2345.22	2342.18	2341.87	2341.7	2392.7
282.3	3535.92	3510.72	3506.99	3510.72		282.3	4322.13	4248.11	4310.53	4246.27	4244.07	4244.07	4316.76		282.3	3295.56	3248.97	3213.28	3210.36	3210.13	3209.77	3253.43		282.3	2382.69	2380.37	2344.97	2342.09	2341.8	2341.63	2384.33
282.2	3556.86	3509.77	3506.91	3509.77		282.2	4271.25	4247.82	4300.05	4246.15	4244.02	4244.02	4305.97		282.2	3274.21	3242.7	3212.96	3210.21	3209.98	3209.63	3246.95		282.2	2388.55	2373.97	2344.73	2342	2341.71	2341.56	2377.74
282.1	3529.43	3509.09	3506.87	3509.09		282.1	4295.12	4247.51	4291.6	4245.98	4243.93	4243.93	4297.22		282.1	3251.8	3237.7	3212.7	3210.09	3209.88	3209.54	3241.75		282.1	2377.87	2368.89	2344.52	2341.93	2341.65	2341.5	2372.49
282	3537.18	3508.56	3506.82	3508.56		282	4259.11	4247.29	4284.8	4245.89	4243.91	4243.91	4290.16		282	3226.89	3233.67	3212.51	3210.04	3209.83	3209.5	3237.54		282	2372.64	2364.8	2344.32	2341.86	2341.59	2341.45	2368.24
281.9	3518.76	3508.19	3506.8	3508.19		281.9	4285.7	4247.03	4279.16	4245.75	4243.84	4243.84	4284.27		281.9	3226.26	3230.36	3212.33	3209.98	3209.78	3209.47	3234.06		281.9	2364.89	2361.48	2344.15	2341.81	2341.55	2341.41	2364.76
281.8	3491.96	3507.89	3506.77	3507.89		281.8	4300.14	4246.77	4274.47	4245.59	4243.74	4243.74	4279.35		281.8	3254.52	3227.55	3212.1	3209.87	3209.68	3209.37	3231.09		281.8	2370.33	2358.74	2343.98	2341.75	2341.5	2341.36	2361.88
281.7	3510.59	3507.67	3506.77	3507.67		281.7	4297.42	4246.52	4270.54	4245.43	4243.64	4243.64	4275.2		281.7	3237.98	3225.23	3211.92	3209.79	3209.61	3209.31	3228.62		281.7	2341.86	2356.51	2343.86	2341.73	2341.49	2341.36	2359.52
281.6	3518.55	3507.49	3506.75	3507.49		281.6	4261.2	4246.34	4267.29	4245.34	4243.61	4243.61	4271.75		281.6	3225.84	3223.29	3211.77	3209.74	3209.56	3209.28	3226.54		281.6	2357.98	2354.61	2343.73	2341.7	2341.46	2341.33	2357.5
281.5	3469.97	3507.3	3506.69	3507.3		281.5	4291.56	4246.13	4264.47	4245.21	4243.53	4243.53	4268.74		281.5	3221.86	3221.65	3211.63	3209.7	3209.53	3209.25	3224.77		281.5	2343.32	2353.04	2343.62	2341.68	2341.46	2341.33	2355.8
281.4	3488.19	3507.16	3506.66	3507.16		281.4	4280.88	4245.94	4262.07	4245.09	4243.46	4243.46	4266.17		281.4	3196.95	3220.25	3211.5	3209.66	3209.5	3209.22	3223.24		281.4	2351.91	2351.68	2343.51	2341.65	2341.44	2341.31	2354.34
281.3	3504.94	3507.08	3506.65	3507.08		281.3	4242.77	4245.82	4260.07	4245.04	4243.46	4243.46	4264.01		281.3	3224.37	3219.03	3211.38	3209.62	3209.46	3209.19	3221.91		281.3	2334.74	2350.53	2343.41	2341.63	2341.42	2341.3	2353.08
281.2	3514.57	3507	3506.64	3507		281.2	4255.55	4245.7	4258.32	4244.97	4243.44	4243.44	4262.1		281.2	3250.55	3217.92	3211.2	3209.51	3209.36	3209.1	3220.69		281.2	2370.54	2349.5	2343.28	2341.57	2341.37	2341.25	2351.96
281.1	3488.61	3506.91	3506.61	3506.91		281.1	4264.76	4245.56	4256.79	4244.89	4243.41	4243.41	4260.43		281.1	3231.28	3216.99	3211.07	3209.45	3209.31	3209.05	3219.66		281.1	2348.35	2348.64	2343.19	2341.55	2341.36	2341.24	2351.01
281	3506.61	3506.87	3506.61	3506.87		281	4251.99	4245.45	4255.47	4244.83	4243.39	4243.39	4258.97		281	3265.2	3216.1	3210.87	3209.32	3209.18	3208.94	3218.67		281	2339.14	2347.9	2343.11	2341.54	2341.35	2341.24	2350.18
280.9	3471.65	3471.87	3471.65	3471.87		280.9	4269.99	4245.32	4254.28	4244.74	4243.34	4243.34	4257.65		280.9	3268.34	3215.3	3210.67	3209.19	3209.05	3208.81	3217.77		280.9	2336.42	2347.25	2343.03	2341.52	2341.34	2341.23	2349.45
280.8	3486.72	3486.91	3486.72	3486.91		280.8	4263.08	4245.2	4253.25	4244.67	4243.31	4243.31	4256.5		280.8	3220.82	3214.68	3210.57	3209.15	3209.01	3208.78	3217.07		280.8	2335.16	2346.68	2342.95	2341.51	2341.33	2341.22	2348.8
280.7	3468.72	3468.88	3468.72	3468.88		280.7	4258.06	4245.1	4252.33	4244.6	4243.28	4243.28	4255.47		280.7	3196.95	3214.13	3210.48	3209.11	3208.98	3208.76	3216.43		280.7	2373.27	2346.13	2342.84	2341.45	2341.27	2341.17	2348.18
280.6	3482.12	3482.26	3482.12	3482.26		280.6	4249.47	4245.02	4251.54	4244.56	4243.27	4243.27	4254.57		280.6	3232.12	3213.61	3210.37	3209.05	3208.93	3208.71	3215.84		280.6	2375.36	2345.64	2342.72	2341.38	2341.21	2341.11	2347.61
280.5	3469.97	3470.09	3469.97	3470.09		280.5	4257.22	4244.92	4250.82	4244.5	4243.25	4243.25	4253.74		280.5	3224.37	3213.17	3210.28	3209.01	3208.89	3208.67	3215.32		280.5	2355.68	2345.23	2342.64	2341.35	2341.19	2341.09	2347.14
280.4	3516.66	3516.77	3516.66	3516.77		280.4	4275.23	4244.8	4250.14	4244.41	4243.19	4243.19	4252.97		280.4	3207.21	3212.8	3210.22	3209	3208.88	3208.67	3214.88		280.4	2382.9	2344.81	2342.52	2341.28	2341.12	2341.02	2346.66
280.3	3465.99	3466.09	3465.99	3466.09		280.3	4243.19	4244.74	4249.58	4244.38	4243.19	4243.19	4252.32		280.3	3208.67	3212.47	3210.17	3208.99	3208.88	3208.67	3214.48		280.3	2341.02	2344.5	2342.47	2341.27	2341.11	2341.02	2346.29
280.2	3461.81	3461.89	3461.81	3461.89		280.2	4259.32	4260.81	4265.21	4260.47	4259.32	4259.32	4267.85		280.2	3210.35	3213.85	3211.79	3210.66	3210.55	3210.35	3215.8		280.2	2355.68	2358.88	2357.08	2355.92	2355.77	2355.68	2360.61
280.1	3481.49	3481.56	3481.49	3481.56		280.1	4273.97	4275.41	4279.41	4275.09	4273.97	4273.97	4281.98		280.1	3227.72	3230.96	3229.12	3228.03	3227.92	3227.72	3232.85		280.1	2348.14	2351.1	2349.5	2348.38	2348.23	2348.14	2352.77
280	3485.47	3485.53	3485.47	3485.53		280	4253.03	4254.42	4258.07	4254.13	4253.03	4253.03	4260.56		280	3270.86	3273.85	3272.21	3271.15	3271.05	3270.86	3275.68		280	2353.37	2356.11	2354.69	2353.6	2353.46	2353.37	2357.73

## Sheet: Figure 4
Fig. 4a.			Fig. 4c.
	Defect density (x 1012 cm-2)		Vavg= 0.5 cm s-1			Vavg=15 cm s-1			Vavg= 45 cm s-1
21 °C	0.6		Number of Missing Carbon Atoms (Bin End)	Relative Frequency		Number of Missing Carbon Atoms (Bin End)	Relative Frequency		Number of Missing Carbon Atoms (Bin End)	Relative Frequency
33 °C	1.2		2	0.58696		2	0.27559		2	0.08889
43 °C	1.9		4	0.36957		4	0.22835		4	0.08889
21 °C, FC300	4.5		6	0.04348		6	0.17323		6	0.35556
						8	0.14961		8	0.17778
						10	0.07874		10	0.06667
						12	0.0315		12	0.07778
						14	0.02362		14	0.05556
						16	0.01575		16	0.03333
						18	0.00787		18	0.02222
						20	0.00787		20	0
						22	0		22	0
						24	0.00787		24	0.03333

## Sheet: Figure 5
Fig 5b.						Fig. 5c.				Fig.5d.						Fig. 5e.
Raman shift (cm-1)	0 min	5 min	15 min	30 min			LD			FC900			FC900_2nd Cycle of O3				FC900	FC900_2nd Cycle of O3
3203.07	1.31357	2.45665	4.00838	6.22383		0 min	8.44			Number of Missing Carbon Atoms (Bin End)	Relative Frequency		Number of Missing Carbon Atoms (Bin End)	Relative Frequency		Average Defect Density (x 1012 cm-2)	3.2	3.5
3201.73	1.42485	2.51362	3.99535	6.25717		5 min	7.59			3	0.43836		3	0.15385		Defect Density Std. Dev. (x 1012 cm-2)	0.76	0.48
3200.38	1.36455	2.50583	4.06749	6.25291		15 min	5.57			6	0.27397		6	0.24615		Average Pore Density (x 1011 cm-2)	1.4	2.2
3199.03	1.28497	2.82595	4.37768	5.85453		30 min	5			9	0.15068		9	0.21538		Pore Density Std. Dev. (x 1011 cm-2)	1.1	1.85
3197.68	1.29973	2.88292	4.36465	5.88787						12	0.06849		12	0.07692
3196.33	1.34857	2.87513	4.43679	5.88361						15	0.0411		15	0.13846
3194.98	1.29468	2.83577	4.45129	5.87095						18	0.0137		18	0.09231
3193.63	1.34738	2.84151	4.41501	5.91422						21	0		21	0.03077
3192.28	1.3603	2.88275	4.42788	5.90805						24	0.0137		24	0.01538
3190.93	1.35122	2.88833	4.48849	5.8798						27	0		27	0.01538
3189.58	1.35298	2.89247	4.38755	5.91705									30	0
3188.23	1.34369	2.89654	4.44517	5.82831									33	0.01538
3186.88	1.36301	2.92377	4.49171	5.87752
3185.53	1.3385	2.90992	4.31664	5.86366
3184.17	1.30297	2.90829	4.53382	5.97129
3182.82	1.32745	2.87791	4.42416	5.8628
3181.47	1.3696	2.8584	4.45791	5.94958
3180.12	1.36521	2.87572	4.46012	5.96377
3178.77	1.3539	2.87795	4.45676	5.92999
3177.41	1.32205	2.90743	4.4929	5.98212
3176.06	1.35017	2.88085	4.4702	5.92073
3174.71	1.37137	2.91019	4.60168	5.97253
3173.35	1.3311	2.90808	4.41497	5.9491
3172	1.28121	2.88134	4.42885	5.96648
3170.64	1.35264	2.92824	4.54906	5.96461
3169.29	1.3108	2.87821	4.4795	5.94213
3167.94	1.33979	2.93999	4.46579	5.95227
3166.58	1.3837	2.87214	4.497	6.05772
3165.23	1.32804	2.88062	4.46948	6.00348
3163.87	1.36362	2.90541	4.41734	5.9873
3162.52	1.30921	2.89061	4.50962	5.971
3161.16	1.36645	2.85123	4.53772	6.00908
3159.8	1.36368	2.91674	4.3777	6.0007
3158.45	1.30367	2.84323	4.53235	5.98267
3157.09	1.31442	2.93587	4.51524	5.97543
3155.73	1.29107	2.86638	4.45312	6.01709
3154.38	1.37519	2.8772	4.48899	5.99191
3153.02	1.34629	2.92609	4.40769	6.03468
3151.66	1.36769	2.93818	4.4679	5.97525
3150.3	1.34822	2.91348	4.50216	6.00691
3148.95	1.40622	2.88195	4.49551	6.00308
3147.59	1.38257	2.87488	4.45343	5.96513
3146.23	1.34394	2.94665	4.55276	5.96789
3144.87	1.34333	2.85111	4.50238	6.02086
3143.51	1.36714	2.92823	4.39758	5.98534
3142.15	1.29036	2.88567	4.49395	5.94022
3140.79	1.32223	2.91376	4.51953	6.04316
3139.44	1.3364	2.89153	4.43226	5.99514
3138.08	1.3546	2.90188	4.46588	6.03535
3136.71	1.35375	2.94208	4.46819	5.98172
3135.36	1.37458	2.85593	4.47044	5.99865
3133.99	1.35329	2.9178	4.44682	6.05758
3132.63	1.37133	2.87235	4.49105	6.01323
3131.27	1.35678	2.84454	4.48906	6.0068
3129.91	1.3449	2.89	4.335	6.01931
3128.55	1.37776	2.8825	4.42792	5.98558
3127.19	1.33871	2.8709	4.47055	5.97621
3125.83	1.29558	2.83758	4.37747	5.94235
3124.46	1.34732	2.91816	4.57326	6.00201
3123.1	1.33532	2.91463	4.45434	5.94495
3121.74	1.31787	2.90429	4.30964	5.93123
3120.38	1.33428	2.85733	4.46454	5.97573
3119.01	1.37911	2.90117	4.52581	5.90223
3117.65	1.35076	2.85283	4.43661	5.9005
3116.29	1.35355	2.87765	4.39618	5.95968
3114.92	1.37121	2.87805	4.42751	5.93343
3113.56	1.34823	2.93261	4.4466	5.95994
3112.19	1.33066	2.93025	4.45074	6.00264
3110.83	1.31171	2.92111	4.3682	5.87196
3109.46	1.36447	2.92549	4.41018	5.93619
3108.1	1.35767	2.91226	4.45753	5.94891
3106.73	1.32516	2.876	4.43447	5.93586
3105.37	1.39947	2.8871	4.38701	5.88352
3104	1.36964	2.91441	4.51269	5.90825
3102.64	1.33845	2.9498	4.48682	5.95321
3101.27	1.34375	2.91486	4.48527	5.95212
3099.9	1.33823	2.9083	4.42961	5.98343
3098.54	1.32594	2.91795	4.52802	5.89844
3097.17	1.33796	2.86542	4.43582	5.86883
3095.8	1.37833	2.94666	4.34092	5.92432
3094.44	1.36061	2.88465	4.37572	5.96218
3093.07	1.35369	2.85372	4.45776	5.93244
3091.7	1.33596	2.88086	4.4425	5.87026
3090.33	1.32633	2.91203	4.43397	5.90258
3088.96	1.32749	2.92833	4.36738	5.89165
3087.59	1.31785	2.87982	4.39931	5.88608
3086.22	1.32574	2.85561	4.40153	5.87103
3084.86	1.3471	2.88401	4.39156	5.8492
3083.49	1.26598	2.88272	4.38698	5.9555
3082.12	1.2806	2.83691	4.39992	5.90392
3080.75	1.34239	2.89225	4.41687	5.87256
3079.38	1.28421	2.88958	4.44459	5.88701
3078.01	1.31093	2.88016	4.48441	5.89065
3076.63	1.34303	2.8613	4.44332	5.94817
3075.26	1.3172	2.87074	4.42648	5.92747
3073.89	1.3587	2.86265	4.40964	5.87981
3072.52	1.3423	2.88015	4.48035	5.87929
3071.15	1.28012	2.84242	4.35571	5.90703
3069.78	1.3095	2.89626	4.47755	5.90241
3068.41	1.31329	2.83698	4.45256	5.86546
3067.03	1.33726	2.92579	4.36968	5.8958
3065.66	1.37737	2.85171	4.3568	5.89381
3064.29	1.27624	2.82878	4.3816	5.91199
3062.91	1.30425	2.83681	4.38619	5.91803
3061.54	1.33493	2.90132	4.41633	5.81643
3060.17	1.30645	2.88376	4.39936	5.88566
3058.79	1.31965	2.86889	4.34877	5.91317
3057.42	1.33016	2.91318	4.47298	5.86535
3056.04	1.31783	2.86603	4.43716	5.89147
3054.67	1.35655	2.92105	4.36371	5.92026
3053.29	1.33079	2.88063	4.43676	5.88452
3051.92	1.29565	2.89128	4.41975	5.8649
3050.54	1.28468	2.85894	4.36914	5.89901
3049.17	1.33279	2.88435	4.40317	5.95996
3047.79	1.35538	2.8641	4.35392	5.93493
3046.42	1.30416	2.92306	4.39194	5.95153
3045.04	1.29993	2.88535	4.39371	5.8634
3043.66	1.29167	2.80738	4.4921	5.90415
3042.29	1.31561	2.88376	4.47907	5.80531
3040.91	1.361	2.84473	4.45262	5.8608
3039.53	1.31388	2.88082	4.30142	5.86126
3038.16	1.29894	2.92763	4.44802	5.86976
3036.78	1.37515	2.83362	4.44035	5.87155
3035.4	1.28518	2.88578	4.42731	5.90551
3034.02	1.35467	2.88564	4.47325	5.84027
3032.64	1.33708	2.90427	4.42804	5.89834
3031.26	1.3811	2.87866	4.46592	5.8693
3029.88	1.38763	2.85575	4.4636	5.83491
3028.51	1.36738	2.90517	4.45591	5.8675
3027.13	1.40068	2.93716	4.46563	5.87865
3025.75	1.38179	2.84194	4.41375	5.99558
3024.37	1.36959	2.87928	4.53861	5.86748
3022.99	1.38149	2.89519	4.52287	5.9469
3021.61	1.33721	2.88568	4.40276	5.88577
3020.22	1.39192	2.8882	4.51416	5.90228
3018.84	1.38778	2.89608	4.56132	5.92949
3017.46	1.39435	2.89057	4.54158	5.95936
3016.08	1.33676	2.9506	4.52719	5.90097
3014.7	1.42352	2.91567	4.40985	5.95492
3013.32	1.43143	2.91151	4.40618	5.95806
3011.94	1.40862	2.9207	4.57228	5.91843
3010.55	1.36579	2.93391	4.46435	5.95767
3009.17	1.40844	2.91638	4.5168	5.98088
3007.79	1.36697	2.8895	4.56389	5.92659
3006.4	1.38693	2.94412	4.56288	5.90841
3005.02	1.42024	2.92259	4.63131	5.97036
3003.64	1.43219	2.94646	4.57155	5.95886
3002.25	1.42546	3.03174	4.58256	5.98743
3000.87	1.42007	2.97016	4.683	6.02668
2999.48	1.44804	2.92329	4.63127	6.02322
2998.1	1.43467	2.96984	4.58624	6.04646
2996.71	1.45863	3.00969	4.64394	5.979
2995.33	1.40662	2.95884	4.68962	6.00093
2993.95	1.47191	3.04269	4.61794	6.04287
2992.56	1.4559	2.94386	4.71029	6.02615
2991.17	1.4479	3.01302	4.63198	6.03744
2989.79	1.45989	3.00352	4.63099	6.12071
2988.4	1.5145	2.9967	4.68066	6.06538
2987.01	1.44393	3.07647	4.62905	6.06871
2985.63	1.41865	2.97773	4.7613	6.17329
2984.24	1.46394	3.08012	4.70039	6.14733
2982.85	1.50656	3.03467	4.66746	6.12539
2981.46	1.4853	3.04117	4.6705	6.16338
2980.08	1.43611	3.06896	4.72147	6.14814
2978.69	1.48139	3.00757	4.71253	6.16752
2977.3	1.46282	3.06729	4.67167	6.1124
2975.91	1.4097	3.06314	4.83172	6.25155
2974.52	1.47492	3.12416	4.86802	6.1978
2973.13	1.47233	3.07744	4.8285	6.20128
2971.74	1.48172	3.11983	4.89671	6.18881
2970.36	1.48578	3.10105	4.72027	6.25481
2968.96	1.44469	3.16071	4.81773	6.2796
2967.57	1.43682	3.11535	4.86466	6.27516
2966.18	1.5113	3.07665	4.84249	6.25613
2964.79	1.41845	3.07782	4.80572	6.37263
2963.4	1.43982	3.08298	4.90578	6.36426
2962.01	1.40676	3.06689	4.84645	6.3745
2960.62	1.42813	3.13181	4.86283	6.3197
2959.23	1.48267	3.1728	4.75707	6.3977
2957.84	1.39658	3.13415	4.78941	6.35224
2956.45	1.40601	3.15522	4.9027	6.41698
2955.05	1.44065	3.09934	4.93104	6.35035
2953.66	1.4302	3.14828	4.89967	6.49604
2952.27	1.40253	3.08844	4.81129	6.37376
2950.87	1.38945	3.11747	4.78395	6.35234
2949.48	1.47975	3.1213	4.77917	6.38929
2948.09	1.4415	3.16623	4.79694	6.39178
2946.69	1.4377	3.12765	4.78025	6.51888
2945.3	1.40875	3.1328	4.80466	6.4167
2943.9	1.42484	3.10882	4.74427	6.44311
2942.51	1.43034	3.12325	4.80048	6.5
2941.12	1.4226	3.0847	4.79974	6.40855
2939.72	1.41487	3.14417	4.82681	6.46415
2938.32	1.36877	3.03679	4.72545	6.36617
2936.93	1.38223	3.05917	4.75519	6.31855
2935.53	1.37717	3.13318	4.71478	6.42583
2934.14	1.35359	3.07879	4.79879	6.43384
2932.74	1.39748	3.09719	4.83515	6.38499
2931.34	1.37127	3.03622	4.73657	6.41158
2929.95	1.3887	3.0758	4.72533	6.40513
2928.55	1.38631	3.01882	4.71675	6.40928
2927.15	1.33238	3.03194	4.7029	6.42667
2925.76	1.38153	3.06356	4.66658	6.43748
2924.36	1.3633	3.0172	4.72942	6.38354
2922.96	1.39263	3.04221	4.63235	6.37854
2921.56	1.31102	3.02229	4.65291	6.32469
2920.16	1.35355	3.02088	4.71971	6.35543
2918.76	1.42247	3.02607	4.55008	6.40202
2917.36	1.33036	3.05239	4.70537	6.35488
2915.96	1.37683	2.9612	4.63221	6.29325
2914.56	1.33094	3.00072	4.68053	6.37687
2913.17	1.32728	2.98348	4.61929	6.35095
2911.77	1.34604	2.95701	4.65574	6.3211
2910.37	1.35425	2.98069	4.55101	6.25304
2908.96	1.344	2.92653	4.64552	6.30769
2907.56	1.36935	2.90536	4.67802	6.26213
2906.16	1.34856	2.92772	4.58657	6.17045
2904.76	1.33042	2.96853	4.56108	6.32141
2903.36	1.3281	2.96978	4.6147	6.26013
2901.96	1.35344	2.9539	4.55365	6.25293
2900.55	1.34059	2.90245	4.48736	6.20754
2899.15	1.34749	2.94983	4.54626	6.19777
2897.75	1.33727	2.93528	4.57355	6.06158
2896.35	1.33101	2.89309	4.47177	6.09799
2894.95	1.28923	2.96283	4.60442	6.19893
2893.54	1.30272	2.89036	4.58826	6.21692
2892.14	1.26359	2.92849	4.51289	6.08488
2890.73	1.31654	2.87712	4.51126	6.13057
2889.33	1.31818	2.90208	4.51753	6.1197
2887.93	1.31457	2.89152	4.55013	6.10359
2886.52	1.34646	2.9362	4.49065	6.08489
2885.12	1.32839	2.89408	4.43515	6.11093
2883.71	1.26039	2.91113	4.54798	6.07125
2882.3	1.32775	2.89006	4.38208	6.09076
2880.9	1.32283	2.89266	4.49884	6.03275
2879.49	1.32449	2.88474	4.44605	6.02998
2878.09	1.29594	2.90311	4.51548	6.07979
2876.68	1.32254	2.85973	4.39442	6.08626
2875.28	1.30975	2.91224	4.44678	6.00738
2873.87	1.31404	2.9109	4.46499	6.00997
2872.46	1.33931	2.89249	4.42413	6.0546
2871.05	1.34753	2.87802	4.49618	6.00341
2869.64	1.30589	2.83863	4.43304	5.9654
2868.24	1.3364	2.83468	4.46834	5.97728
2866.83	1.2974	2.87534	4.41181	5.98132
2865.42	1.32266	2.80318	4.41039	5.99981
2864.01	1.33218	2.9081	4.49293	5.98159
2862.6	1.3548	2.88185	4.39056	5.99357
2861.19	1.32369	2.93428	4.37476	5.94657
2859.79	1.33714	2.93425	4.46517	6.05692
2858.38	1.30211	2.87132	4.43497	5.98508
2856.96	1.3483	2.90931	4.45459	5.98404
2855.55	1.26483	2.90143	4.42312	5.96207
2854.14	1.28089	2.89225	4.42442	5.97943
2852.73	1.31397	2.9145	4.45847	5.95097
2851.32	1.35488	2.87389	4.42442	5.94219
2849.91	1.30549	2.86603	4.33018	5.90463
2848.5	1.31107	2.90268	4.4428	5.90638
2847.09	1.31534	2.90529	4.41273	5.95003
2845.68	1.34706	2.9092	4.42456	5.8864
2844.27	1.31601	2.87256	4.37752	5.92616
2842.85	1.27975	2.8464	4.38807	5.86522
2841.44	1.34414	2.84901	4.38162	5.97302
2840.03	1.31049	2.93924	4.3778	5.90299
2838.61	1.3069	2.86863	4.4472	5.84085
2837.2	1.33076	2.87648	4.37151	5.9173
2835.79	1.3559	2.94966	4.36641	5.87352
2834.37	1.29876	2.87778	4.39269	5.85722
2832.96	1.32913	2.82292	4.41244	5.88405
2831.54	1.33598	2.86081	4.31856	5.93702
2830.13	1.34283	2.86342	4.37751	5.86072
2828.71	1.30923	2.88432	4.38684	5.90066
2827.3	1.35652	2.90652	4.42097	5.91321
2825.88	1.32553	2.91565	4.46163	5.88269
2824.47	1.33107	2.80473	4.41616	5.93182
2823.05	1.3379	2.91043	4.45161	5.92093
2821.63	1.34474	2.8713	4.3579	5.88397
2820.22	1.33462	2.90782	4.39728	5.90705
2818.8	1.34796	2.92478	4.44318	5.96405
2817.38	1.33133	2.90783	4.32609	5.92065
2815.97	1.37072	2.9326	4.32507	5.86947
2814.55	1.38405	2.92739	4.38402	5.87958
2813.13	1.40518	2.90393	4.3804	5.91839
2811.71	1.38333	2.89742	4.4237	5.90508
2810.3	1.40836	2.8844	4.40317	5.88138
2808.88	1.36179	2.9313	4.31622	5.90589
2807.46	1.37379	2.88312	4.29964	5.88875
2806.04	1.4001	2.91698	4.41587	5.82867
2804.62	1.38347	2.87403	4.39929	5.87798
2803.2	1.39285	2.94953	4.42828	5.87783
2801.78	1.42564	2.94823	4.36878	5.91023
2800.36	1.45192	2.88969	4.45504	5.87368
2798.94	1.43138	2.96774	4.39297	5.90221
2797.52	1.49273	2.88711	4.39466	5.89433
2796.1	1.4501	2.95734	4.46398	5.94889
2794.68	1.51662	2.95864	4.44359	5.86694
2793.26	1.51296	2.88975	4.4141	5.94101
2791.83	1.47813	2.93655	4.44571	5.9462
2790.41	1.52772	3.02361	4.39417	5.89683
2788.99	1.47991	2.94825	4.45958	5.98001
2787.57	1.47236	2.97164	4.4704	5.93199
2786.15	1.54399	2.97034	4.35787	5.90738
2784.72	1.51566	2.99501	4.41159	5.92565
2783.3	1.62876	3.00799	4.51203	5.98027
2781.88	1.58615	2.98332	4.49043	5.95701
2780.45	1.63694	2.95607	4.56877	5.93897
2779.03	1.6514	2.98721	4.433	5.93652
2777.61	1.67882	3.01835	4.43092	5.99766
2776.18	1.69715	3.00796	4.45867	5.97448
2774.76	1.70121	3.04297	4.53699	6.03821
2773.33	1.74545	3.07278	4.54528	6.02544
2771.91	1.79873	3.0624	4.53542	6.05288
2770.48	1.75095	3.12589	4.54503	6.11142
2769.05	1.82104	3.12328	4.57147	6.10906
2767.63	1.83801	3.13103	4.53961	6.13133
2766.2	1.8498	3.12452	4.62048	6.11992
2764.78	1.91206	3.18926	4.56144	6.08522
2763.35	1.9303	3.18016	4.58919	6.1645
2761.92	1.99123	3.25263	4.61952	6.12595
2760.49	1.96545	3.25258	4.60714	6.15345
2759.07	1.96037	3.29266	4.65042	6.24436
2757.64	2.05617	3.28225	4.75839	6.24986
2756.21	2.09245	3.35853	4.61533	6.2476
2754.78	2.07054	3.3326	4.6806	6.24924
2753.36	2.05768	3.39332	4.72257	6.25088
2751.93	2.09652	3.35834	4.68953	6.31849
2750.5	2.10691	3.42938	4.77932	6.3654
2749.07	2.16251	3.42154	4.83808	6.3089
2747.64	2.21551	3.52098	4.79213	6.41785
2746.21	2.18325	3.5687	4.96716	6.4079
2744.78	2.22719	3.55696	4.83854	6.43672
2743.35	2.2272	3.57624	4.9231	6.49267
2741.92	2.22593	3.60713	4.90044	6.52407
2740.49	2.26724	3.65996	4.99787	6.62907
2739.05	2.20273	3.71923	4.99071	6.50425
2737.62	2.26983	3.70619	4.9629	6.61569
2736.19	2.24919	3.68283	4.95705	6.68968
2734.76	2.2221	3.78722	5.04798	6.63849
2733.33	2.25563	3.84384	5.06018	6.68151
2731.9	2.1512	3.83982	5.09432	6.72323
2730.46	2.24916	3.90157	5.05494	6.77526
2729.03	2.19503	3.86273	5.03105	6.80407
2727.6	2.18342	3.9657	5.02264	6.80195
2726.16	2.18084	3.95135	5.17535	6.83721
2724.73	2.195	4.04009	5.08833	6.84798
2723.3	2.09326	4.01285	5.19588	6.81238
2721.86	2.0585	3.97273	5.05221	6.88113
2720.43	2.119	4.03309	5.13528	6.93571
2718.99	2.02761	4.00973	5.16165	6.96194
2717.56	2.02118	4.14602	5.20477	7.01264
2716.12	1.99031	4.06858	5.19766	7.0247
2714.69	1.98517	4.10185	5.16869	7.05737
2713.25	2.01347	4.08106	5.14744	7.05656
2711.81	1.9646	4.11431	5.13393	7.10852
2710.38	1.90418	4.08067	5.14487	7.12445
2708.94	1.82964	4.09847	5.19825	7.1931
2707.51	1.83994	4.0237	5.09601	7.17688
2706.07	1.82197	3.98109	5.02597	7.18895
2704.63	1.80657	3.97705	5.09734	7.22158
2703.19	1.74621	3.91004	5.04661	7.27992
2701.76	1.77834	3.97027	4.99718	7.26371
2700.32	1.70004	3.83006	4.95547	7.19356
2698.88	1.71932	3.86973	4.9703	7.30326
2697.44	1.63335	3.81178	5.00439	7.24854
2696	1.59103	3.8219	5.10011	7.34665
2694.56	1.60519	3.76013	4.96855	7.23676
2693.12	1.59239	3.72918	4.88327	7.23087
2691.68	1.57703	3.69697	4.81598	7.20831
2690.24	1.58989	3.6083	4.78463	7.17935
2688.8	1.56171	3.54533	4.84054	7.15296
2687.36	1.56816	3.51958	4.8913	7.19329
2685.92	1.5528	3.48357	4.87537	7.19128
2684.48	1.51311	3.45399	4.77609	7.11619
2683.04	1.52211	3.37699	4.81017	7.09883
2681.6	1.49523	3.40639	4.75709	7.03405
2680.16	1.48758	3.36787	4.77067	7.05131
2678.71	1.49529	3.32936	4.75733	6.99297
2677.27	1.49532	3.30495	4.72863	6.95899
2675.83	1.4659	3.23317	4.72683	6.85715
2674.39	1.45953	3.24209	4.64692	6.83603
2672.95	1.4506	3.2049	4.65283	6.82131
2671.5	1.47237	3.14214	4.64337	6.85524
2670.06	1.44297	3.14338	4.62112	6.74837
2668.61	1.38032	3.09472	4.59631	6.69402
2667.17	1.44684	3.119	4.6163	6.65631
2665.73	1.38165	3.09339	4.62348	6.62885
2664.28	1.37529	3.09592	4.58974	6.59629
2662.84	1.40471	3.05881	4.56367	6.55096
2661.39	1.43155	3.05623	4.62584	6.5018
2659.95	1.40346	3.05877	4.55888	6.48078
2658.5	1.39708	2.99101	4.55456	6.41121
2657.05	1.38815	3.01528	4.48636	6.36722
2655.61	1.38561	3.01015	4.51016	6.42544
2654.16	1.38178	3.00375	4.5991	6.31121
2652.71	1.38434	3.04077	4.55135	6.33366
2651.27	1.34351	3.00628	4.57641	6.30376
2649.82	1.3499	3.00115	4.52358	6.24833
2648.37	1.31035	2.93221	4.53842	6.24653
2646.93	1.36521	2.96539	4.55707	6.29067
2645.48	1.3397	2.99728	4.53106	6.16382
2644.03	1.36265	2.9271	4.4872	6.20285
2642.58	1.34225	2.95643	4.54667	6.13728
2641.13	1.3244	2.91816	4.50536	6.18904
2639.68	1.33459	2.93218	4.44495	6.15155
2638.23	1.3435	2.99209	4.51841	6.12426
2636.79	1.31801	2.9156	4.39428	6.10844
2635.33	1.3231	2.94108	4.51742	6.1487
2633.88	1.33709	2.91558	4.4392	6.05644
2632.43	1.31288	2.94105	4.53807	6.08523
2630.98	1.3256	2.90411	4.42931	6.07707
2629.53	1.26704	2.90919	4.425	6.04598
2628.08	1.3052	2.95629	4.35194	6.04037
2626.63	1.32172	2.85444	4.5233	6.04493
2625.18	1.3077	2.91935	4.38915	5.96677
2623.73	1.28987	2.86589	4.40647	6.03114
2622.27	1.30638	2.88497	4.44032	5.9759
2620.82	1.30254	2.93839	4.43471	5.98937
2619.37	1.33683	2.88114	4.41894	5.9634
2617.92	1.28977	2.90656	4.47183	5.95778
2616.46	1.33929	2.91036	4.46495	5.94961
2615.01	1.32274	2.91543	4.37926	5.97068
2613.55	1.29857	2.93702	4.41813	5.92946
2612.1	1.28583	2.84551	4.40744	5.93908
2610.65	1.30357	2.91157	4.44375	5.92455
2609.19	1.31876	2.87598	4.4178	5.90367
2607.74	1.3314	2.91534	4.41344	5.89422
2606.28	1.32627	2.93436	4.37481	5.90254
2604.83	1.30338	2.89117	4.36284	5.92736
2603.37	1.31475	2.87465	4.38895	5.93439
2601.92	1.29187	2.88352	4.44931	5.91223
2600.46	1.3121	2.83529	4.39798	5.89134
2599	1.30064	2.92661	4.38726	5.92247
2597.55	1.25494	2.84287	4.43869	5.96371
2596.09	1.34868	2.88597	4.44826	5.9035
2594.63	1.25864	2.84791	4.37033	5.92697
2593.18	1.30166	2.87831	4.32537	5.94662
2591.72	1.3092	2.88843	4.3945	5.90416
2590.26	1.3028	2.86559	4.38883	5.87565
2588.8	1.2888	2.8795	4.31601	5.87755
2587.34	1.31406	2.86427	4.33062	5.87817
2585.88	1.33677	2.88958	4.32874	5.87245
2584.43	1.29999	2.85915	4.47502	5.83634
2582.96	1.32649	2.86672	4.39462	5.86733
2581.51	1.32261	2.83758	4.375	5.8945
2580.05	1.31367	2.88564	4.40094	5.89382
2578.59	1.30727	2.8565	4.39396	5.8501
2577.12	1.30971	2.87545	4.38066	5.87471
2575.67	1.30836	2.86023	4.38506	5.85882
2574.21	1.30069	2.84881	4.41348	5.87456
2572.74	1.33852	2.86016	4.4912	5.93705
2571.28	1.30558	2.87276	4.28696	5.84149
2569.82	1.28022	2.83101	4.38109	5.89385
2568.36	1.33065	2.87899	4.33996	5.86151
2566.9	1.32929	2.92443	4.40624	5.88981
2565.43	1.30899	2.85869	4.36258	5.88399
2563.97	1.29122	2.87633	4.44144	5.94384
2562.51	1.30753	2.8788	4.36872	5.8799
2561.04	1.32257	2.89137	4.34149	5.89931
2559.58	1.3313	2.88501	4.38747	5.8682
2558.12	1.27443	2.85088	4.39303	5.87244
2556.65	1.34243	2.86344	4.36199	5.86405
2555.19	1.30449	2.85456	4.41801	5.88215
2553.72	1.36868	2.87342	4.32011	5.90149
2552.26	1.32822	2.89607	4.3988	5.86784
2550.79	1.32181	2.84682	4.38666	5.85689
2549.33	1.28767	2.85307	4.40857	5.87116
2547.86	1.30772	2.90595	4.37877	5.82616
2546.4	1.32271	2.84287	4.42712	5.84292
2544.93	1.30622	2.92093	4.41117	5.84203
2543.46	1.32373	2.87928	4.33097	5.86758
2542	1.32109	2.87417	4.37045	5.87422
2540.53	1.3197	2.88669	4.42251	5.86574
2539.06	1.27931	2.90676	4.34484	5.84087
2537.6	1.32197	2.89031	4.37295	5.86385
2536.13	1.30171	2.83863	4.32299	5.86792
2534.66	1.26762	2.85492	4.3926	5.85815
2533.19	1.29391	2.87371	4.42568	5.8773
2531.72	1.35916	2.87363	4.41598	5.8524
2530.25	1.3389	2.86223	4.3547	5.87404
2528.79	1.2998	2.84076	4.38271	5.84536
2527.32	1.29463	2.92744	4.3667	5.88206
2525.85	1.30078	2.85946	4.362	5.83326
2524.38	1.29939	2.90461	4.35478	5.85861
2522.91	1.3319	2.86682	4.43929	5.8387
2521.44	1.32673	2.88683	4.36921	5.85523
2519.96	1.31779	2.89552	4.46372	5.88556
2518.49	1.32894	2.86276	4.41626	5.8807
2517.02	1.35515	2.88527	4.414	5.91852
2515.55	1.31233	2.92283	4.39668	5.86718
2514.08	1.30088	2.86874	4.44086	5.84973
2512.61	1.31829	2.86487	4.39842	5.87747
2511.13	1.29431	2.90366	4.43252	5.83867
2509.66	1.34557	2.89226	4.38756	5.899
2508.19	1.35669	2.88461	4.43167	5.9066
2506.72	1.31641	2.91083	4.36539	5.84772
2505.24	1.34883	2.9082	4.422	5.88415
2503.77	1.33237	2.88677	4.34068	5.83154
2502.29	1.31467	2.8716	4.38222	5.93812
2500.82	1.33204	2.88903	4.42875	5.85793
2499.35	1.34314	2.88138	4.45269	5.92059
2497.87	1.33921	2.93011	4.42149	5.85544
2496.4	1.3503	2.87987	4.37652	5.86295
2494.92	1.36639	2.91856	4.43549	5.92178
2493.45	1.33742	2.91717	4.3567	5.90922
2491.97	1.31973	2.92453	4.34929	5.88913
2490.49	1.33206	2.88434	4.41696	5.84651
2489.02	1.34939	2.90797	4.38199	5.88023
2487.54	1.33294	2.90657	4.43334	5.90767
2486.06	1.32651	2.8739	4.46466	5.8863
2484.59	1.33382	2.92378	4.43466	5.86617
2483.11	1.32738	2.88236	4.44468	5.88106
2481.63	1.34344	2.89971	4.50845	5.89467
2480.15	1.35824	2.87705	4.39718	5.84202
2478.68	1.38177	2.91689	4.47091	5.89311
2477.2	1.3416	2.88298	4.46962	5.8617
2475.72	1.34016	2.90281	4.50456	5.92648
2474.24	1.32498	2.92638	4.46828	5.8813
2472.76	1.36472	2.94619	4.43699	5.83114
2471.28	1.39322	2.90979	4.38072	5.88087
2469.8	1.36555	2.91711	4.4231	5.86066
2468.32	1.32292	2.96561	4.40428	5.85792
2466.84	1.36513	2.8556	4.41042	5.88387
2465.36	1.35119	2.9228	4.4989	5.86363
2463.88	1.39213	2.91638	4.44637	5.93321
2462.4	1.34329	2.94238	4.43375	5.88052
2460.92	1.38545	2.87609	4.38995	5.95254
2459.43	1.34161	2.92702	4.45713	5.91854
2457.95	1.36506	2.96672	4.45197	5.89825
2456.47	1.35363	2.92912	4.45926	5.86674
2454.99	1.32974	2.90274	4.44659	5.89255
2453.5	1.34321	2.93867	4.41399	5.94451
2452.02	1.34299	2.93348	4.4063	5.93165
2450.54	1.34151	2.92081	4.4123	5.92502
2449.05	1.35498	2.96916	4.47433	5.94328
2447.57	1.36967	2.92785	4.42552	5.8918
2446.09	1.3657	2.94755	4.47754	5.92995
2444.6	1.33686	2.88012	4.4312	5.94194
2443.12	1.38388	2.9247	4.36247	5.91783
2441.63	1.36996	2.9506	4.48038	5.95218
2440.15	1.37095	2.923	4.4017	5.90193
2438.66	1.39432	2.97749	4.45486	5.93625
2437.18	1.39283	2.9014	4.49929	5.96806
2435.69	1.32796	2.95462	4.37461	5.96379
2434.2	1.3712	2.8798	4.38545	5.94087
2432.72	1.32374	2.92306	4.40746	5.96144
2431.23	1.34088	2.90915	4.41206	5.95217
2429.74	1.34063	2.92878	4.42907	5.90935
2428.25	1.34162	2.92977	4.42618	5.96962
2426.77	1.31157	2.93324	4.40342	5.96901
2425.28	1.33862	2.9454	4.47502	5.96218
2423.79	1.3793	2.94142	4.39761	5.94168
2422.3	1.34182	2.88406	4.4282	5.89263
2420.81	1.31799	2.94212	4.40664	5.93542
2419.32	1.28921	2.86617	4.45953	5.9087
2417.84	1.33854	2.89444	4.40571	5.92043
2416.35	1.31968	2.87929	4.44491	5.86021
2414.86	1.32313	2.93359	4.41712	5.93268
2413.37	1.30303	2.8614	4.41537	5.89477
2411.88	1.33126	2.91195	4.36403	5.98083
2410.38	1.34089	2.88564	4.37218	5.97512
2408.89	1.28364	2.87545	4.42741	5.8901
2407.4	1.33414	2.87393	4.4888	5.92404
2405.91	1.31157	2.92691	4.40522	5.9307
2404.42	1.3051	2.91424	4.3935	5.9262
2402.93	1.3271	2.89784	4.38425	5.86968
2401.43	1.3132	2.88269	4.41089	5.94193
2399.94	1.30178	2.90344	4.43751	5.90521
2398.45	1.31757	2.87714	4.40595	5.85364
2396.96	1.32717	2.8818	4.35954	5.89117
2395.46	1.30215	2.84561	4.3787	5.8495
2393.97	1.34265	2.8515	4.42753	5.89194
2392.47	1.31763	2.892	4.36626	5.8651
2390.98	1.32474	2.86696	4.41877	5.91863
2389.49	1.30714	2.86912	4.3983	5.89301
2387.99	1.29202	2.91577	4.39513	5.86615
2386.5	1.28677	2.88579	4.45622	5.88253
2385	1.29018	2.86569	4.40484	5.91991
2383.51	1.30345	2.88266	4.36582	5.90044
2382.01	1.27969	2.87492	4.43672	5.89084
2380.51	1.31147	2.90299	4.4582	5.87136
2379.02	1.32349	2.90636	4.4241	5.87039
2377.52	1.30714	2.87886	4.37271	5.89163
2376.02	1.30682	2.9032	4.31393	5.85732
2374.53	1.32006	2.87324	4.30699	5.87236
2373.03	1.33207	2.84205	4.3642	5.86148
2371.53	1.30091	2.83924	4.36339	5.88883
2370.03	1.30675	2.89316	4.35272	5.86313
2368.54	1.2904	2.85334	4.42095	5.91757
2367.04	1.28638	2.86162	4.43737	5.91528
2365.54	1.27742	2.83291	4.41309	5.85381
2364.04	1.31774	2.84611	4.3691	5.87245
2362.54	1.3137	2.86547	4.40027	5.85535
2361.04	1.30967	2.89097	4.35874	5.89245
2359.54	1.32902	2.86966	4.42437	5.87532
2358.04	1.2659	2.83357	4.38283	5.89391
2356.54	1.28402	2.84059	4.36715	5.88047
2355.04	1.30951	2.88207	4.40933	5.87071
2353.54	1.31654	2.87922	4.40102	5.9188
2352.04	1.31987	2.8653	4.38532	5.86964
2350.53	1.3023	2.89321	4.40406	5.91399
2349.03	1.31793	2.88051	4.36128	5.88698
2347.53	1.28437	2.86044	4.38123	5.8821
2346.03	1.32457	2.90431	4.36674	5.86245
2344.52	1.3156	2.9162	4.33872	5.89567
2343.02	1.30786	2.82974	4.43362	5.86618
2341.52	1.29152	2.84409	4.34904	5.88585
2340.01	1.29484	2.90144	4.40825	5.8711
2338.51	1.33008	2.86048	4.37529	5.92636
2337.01	1.34688	2.86867	4.48974	5.86737
2335.5	1.41523	2.87931	4.66431	5.86979
2334	1.57191	2.88994	5.06106	5.89553
2332.49	1.64756	2.94967	5.34349	5.90407
2330.99	1.57718	3.00201	5.21214	6.06479
2329.48	1.44796	3.22	4.83048	6.15427
2327.98	1.36538	3.25386	4.48209	6.22039
2326.47	1.34782	3.12454	4.4724	6.14786
2324.96	1.29593	2.98056	4.39157	6.02015
2323.46	1.34333	2.9617	4.46527	5.95257
2321.95	1.32332	2.89258	4.37097	5.89726
2320.44	1.30944	2.91175	4.38702	5.87384
2318.94	1.31516	2.87453	4.381	5.87983
2317.43	1.30006	2.91206	4.38477	5.87601
2315.92	1.30577	2.84544	4.37261	5.84523
2314.41	1.35066	2.89032	4.42781	5.85119
2312.9	1.28659	2.88496	4.42543	5.82408
2311.39	1.34003	2.8698	4.39855	5.89249
2309.88	1.29189	2.87423	4.45492	5.847
2308.38	1.29759	2.88234	4.38029	5.88965
2306.87	1.2935	2.84637	4.45376	5.93717
2305.36	1.28696	2.89485	4.3559	5.90636
2303.85	1.28654	2.87357	4.35716	5.8939
2302.34	1.29467	2.8523	4.38165	5.85086
2300.83	1.34191	2.85917	4.42324	5.88854
2299.31	1.33781	2.88681	4.42813	5.89929
2297.8	1.27994	2.89855	4.36944	5.8807
2296.29	1.31372	2.90172	4.41345	5.85233
2294.78	1.27541	2.87312	4.44031	5.84718
2293.27	1.3165	2.87018	4.4525	5.908
2291.76	1.33803	2.91	4.45857	5.89427
2290.24	1.3156	2.87774	4.38158	5.91596
2288.73	1.30661	2.87236	4.41329	5.89368
2287.22	1.33057	2.8804	4.40103	5.89459
2285.7	1.31303	2.87379	4.42051	5.82836
2284.19	1.31745	2.85986	4.41434	5.89273
2282.68	1.3487	2.89352	4.41183	5.89241
2281.16	1.28727	2.86982	4.39956	5.88475
2279.65	1.30754	2.84979	4.37508	5.88441
2278.13	1.3156	2.88099	4.40549	5.84625
2276.62	1.31392	2.88412	4.41394	5.90078
2275.1	1.30492	2.86166	4.39921	5.92236
2273.59	1.33491	2.88429	4.44909	5.87201
2272.07	1.32347	2.8862	4.41607	5.9021
2270.55	1.31081	2.84668	4.36965	5.87126
2269.04	1.29938	2.84859	4.38416	5.90864
2267.52	1.28551	2.85537	4.34994	5.86317
2266	1.32276	2.839	4.39123	5.84816
2264.48	1.35392	2.90909	4.43737	5.88307
2262.97	1.33761	2.90489	4.46766	5.90214
2261.45	1.32252	2.89096	4.36527	5.86155
2259.93	1.28432	2.89284	4.41016	5.86114
2258.41	1.33005	2.89594	4.40879	5.91789
2256.89	1.32347	2.87957	4.43783	5.87731
2255.38	1.29866	2.83159	4.44739	5.84403
2253.86	1.29816	2.87482	4.43871	5.93479
2252.34	1.31225	2.89615	4.38626	5.89178
2250.82	1.31782	2.86884	4.38487	5.86093
2249.29	1.29059	2.86828	4.37863	5.88235
2247.78	1.29495	2.82641	4.34321	5.84057
2246.25	1.28837	2.86595	4.34911	5.87776
2244.73	1.26844	2.86417	4.42546	5.90036
2243.21	1.27765	2.91339	4.41434	5.93267
2241.69	1.33661	2.90674	4.47364	5.83017
2240.17	1.31061	2.87339	4.39452	5.87461
2238.65	1.29068	2.90923	4.39675	5.84012
2237.12	1.2938	2.87588	4.40383	5.88332
2235.6	1.33087	2.91049	4.39998	5.8367
2234.08	1.28428	2.88321	4.38642	5.87381
2232.55	1.33346	2.88142	4.38622	5.84175
2231.03	1.30626	2.84688	4.42359	5.84609
2229.51	1.27786	2.91541	4.3676	5.88679
2227.98	1.30399	2.85056	4.39163	5.8996
2226.46	1.28771	2.86452	4.35505	5.87724
2224.94	1.33805	2.88575	4.4033	5.85005
2223.41	1.31571	2.87788	4.38853	5.88949
2221.88	1.28369	2.87729	4.39072	5.87562
2220.36	1.32916	2.87669	4.43409	5.89081
2218.83	1.28383	2.86641	4.43627	5.89146
2217.31	1.33048	2.85975	4.39729	5.87032
2215.78	1.29122	2.8991	4.37163	5.87581
2214.25	1.34995	2.88034	4.47305	5.8813
2212.73	1.31916	2.86884	4.40261	5.88436
2211.2	1.31619	2.86461	4.34671	5.88499
2209.67	1.29992	2.87126	4.41905	5.87111
2208.15	1.30904	2.89121	4.35228	5.88988
2206.62	1.30848	2.8374	4.3339	5.88204
2205.09	1.3188	2.87427	4.3518	5.90079
2203.56	1.32911	2.92079	4.34309	5.85306
2202.03	1.32855	2.84645	4.42865	5.87543
2200.5	1.33644	2.90505	4.4163	5.87121
2198.97	1.31414	2.88147	4.36289	5.85129
2197.44	1.28943	2.94365	4.35298	5.90745
2195.91	1.30094	2.88506	4.37687	5.89114
2194.38	1.31244	2.8784	4.30056	5.88329
2192.85	1.33238	2.86208	4.35584	5.84767
2191.32	1.31974	2.87715	4.42197	5.87482
2189.79	1.31072	2.891	4.43376	5.87179
2188.26	1.26674	2.86262	4.39609	5.87238
2186.73	1.29631	2.89456	4.36447	5.91277
2185.2	1.33431	2.87825	4.44501	5.84822
2183.66	1.29155	2.83421	4.38566	5.87051
2182.13	1.31627	2.89266	4.32511	5.853
2180.6	1.30967	2.89685	4.33691	5.86081
2179.06	1.34763	2.87331	4.4162	5.91441
2177.53	1.32175	2.86785	4.4087	5.88726
2176	1.34524	2.85758	4.36747	5.85168
2174.46	1.30372	2.85936	4.38287	5.87875
2172.93	1.30073	2.83945	4.41271	5.88292
2171.4	1.32782	2.89661	4.35705	5.85699
2169.86	1.31399	2.89235	4.39772	5.88885
2168.33	1.29295	2.88208	4.40829	5.90144
2166.79	1.32964	2.87783	4.41524	5.85385
2165.25	1.31101	2.85432	4.35722	5.86283
2163.72	1.34167	2.87413	4.4159	5.85977
2162.18	1.28578	2.85665	4.35189	5.88438
2160.65	1.32965	2.84037	4.36727	5.89214
2159.11	1.29301	2.85295	4.38865	5.86743
2157.57	1.29601	2.89077	4.36555	5.86917
2156.04	1.32184	2.88051	4.39293	5.90337
2154.5	1.30202	2.90269	4.34941	5.87506
2152.96	1.30382	2.8756	4.37198	5.89722
2151.42	1.29722	2.85933	4.36212	5.85451
2149.88	1.31342	2.90792	4.40149	5.86346
2148.34	1.27921	2.88565	4.38322	5.90121
2146.8	1.29181	2.88019	4.39497	5.85852
2145.27	1.3212	2.88674	4.42472	5.86146
2143.73	1.2906	2.87168	4.37285	5.85359
2142.19	1.33436	2.88902	4.3642	5.89251
2140.65	1.33735	2.89796	4.40594	5.90743
2139.11	1.30197	2.8901	4.41408	5.85398
2137.56	1.30495	2.87505	4.40183	5.88209
2136.02	1.3331	2.85281	4.39318	5.85024
2134.48	1.33248	2.88452	4.40852	5.87953
2132.94	1.29234	2.8467	4.36033	5.87646
2131.4	1.30969	2.86402	4.3517	5.89974
2129.86	1.2959	2.81544	4.3838	5.88229
2128.31	1.32761	2.85073	4.45183	5.86484
2126.77	1.31263	2.88959	4.37852	5.83901
2125.23	1.26055	2.87216	4.41061	5.87066
2123.69	1.31378	2.8703	4.37805	5.87597
2122.14	1.3347	2.88759	4.32873	5.88725
2120.6	1.30895	2.90368	4.3668	5.8375
2119.05	1.30235	2.8719	4.34742	5.88947
2117.51	1.31369	2.87722	4.40462	5.83615
2115.96	1.29872	2.90047	4.3673	5.86538
2114.42	1.30886	2.83882	4.37425	5.8348
2112.88	1.32616	2.90631	4.38358	5.86162
2111.33	1.32076	2.85782	4.3977	5.86333
2109.78	1.33566	2.88703	4.40225	5.86025
2108.24	1.30517	2.87561	4.35781	5.84523
2106.69	1.30574	2.91437	4.41493	5.86367
2105.14	1.29199	2.93042	4.36812	5.87015
2103.6	1.27585	2.89391	4.3667	5.86349
2102.05	1.31341	2.88249	4.40708	5.87833
2100.5	1.31995	2.87466	4.34956	5.89197
2098.96	1.2883	2.87638	4.42335	5.88412
2097.41	1.30199	2.84707	4.34317	5.88463
2095.86	1.29659	2.85237	4.38711	5.90184
2094.31	1.30908	2.90658	4.39047	5.8916
2092.76	1.29415	2.88324	4.36998	5.87422
2091.21	1.30782	2.88615	4.38647	5.85922
2089.66	1.31434	2.87475	4.4113	5.8645
2088.11	1.31252	2.87169	4.3181	5.82925
2086.56	1.31308	2.88294	4.40015	5.8238
2085.01	1.29578	2.86916	4.36419	5.86721
2083.46	1.32373	2.90543	4.37709	5.89989
2081.91	1.33976	2.88569	4.37213	5.91826
2080.36	1.29627	2.88859	4.416	5.93424
2078.81	1.29089	2.89864	4.39198	5.89068
2077.25	1.30216	2.88487	4.40725	5.89714
2075.7	1.30866	2.90681	4.38919	5.8655
2074.15	1.31755	2.90851	4.35448	5.88862
2072.6	1.33832	2.88999	4.38523	5.8332
2071.04	1.28774	2.88099	4.38385	5.89676
2069.49	1.31089	2.89697	4.38484	5.90797
2067.94	1.29956	2.83802	4.45482	5.88707
2066.38	1.31082	2.83973	4.33928	5.85309
2064.83	1.2888	2.87711	4.34742	5.84647
2063.28	1.28936	2.88476	4.35556	5.88145
2061.72	1.35286	2.85675	4.39459	5.8475
2060.16	1.34272	2.87153	4.3944	5.8991
2058.61	1.31121	2.87205	4.43104	5.85565
2057.05	1.2999	2.86663	4.31564	5.87991
2055.5	1.31944	2.87427	4.35584	5.89942
2053.94	1.3105	2.88309	4.43164	5.93317
2052.38	1.31343	2.84681	4.44807	5.86126
2050.83	1.30568	2.85445	4.39447	5.83685
2049.27	1.31453	2.91193	4.35275	5.91212
2047.71	1.289	2.85549	4.43444	5.90787
2046.16	1.30852	2.88092	4.35952	5.89296
2044.6	1.31381	2.86364	4.37713	5.84603
2043.04	1.29659	2.88313	4.34968	5.90938
2041.48	1.26042	2.87653	4.37084	5.87077
2039.92	1.31784	2.86638	4.46667	5.86772
2038.37	1.30654	2.86689	4.45107	5.84453
2036.8	1.31065	2.85911	4.40348	5.89126
2035.25	1.30883	2.85963	4.36895	5.87873
2033.69	1.30938	2.87436	4.36758	5.91478
2032.12	1.28271	2.85948	4.34254	5.88568
2030.56	1.32113	2.89551	4.40867	5.87672
2029	1.28264	2.87708	4.4144	5.8429
2027.44	1.31277	2.85865	4.37989	5.88721
2025.88	1.27429	2.90413	4.40456	5.84394
2024.32	1.28667	2.90346	4.46352	5.87048
2022.76	1.30969	2.86493	4.38762	5.84734
2021.2	1.28778	2.85125	4.3626	5.88452
2019.63	1.31788	2.89079	4.40499	5.95361
2018.07	1.29952	2.88184	4.40598	5.88909
2016.51	1.30716	2.86698	4.37269	5.87896
2014.94	1.29354	2.88049	4.3926	5.89129
2013.38	1.3059	2.87982	4.37941	5.85163
2011.82	1.28874	2.84961	4.37213	5.90294
2010.25	1.32943	2.88438	4.43572	5.88337
2008.69	1.30047	2.8837	4.35994	5.86381
2007.12	1.3022	2.91018	4.39517	5.83481
2005.56	1.29922	2.88708	4.37844	5.86838
2003.99	1.31982	2.8451	4.31333	5.87834
2002.43	1.2897	2.88927	4.36506	5.86705
2000.86	1.31148	2.86028	4.42975	5.9006
1999.29	1.32028	2.91859	4.40477	5.8846
1997.73	1.28193	2.88017	4.43404	5.891
1996.16	1.29191	2.84058	4.37841	5.89387
1994.59	1.30778	2.87175	4.39234	5.84959
1993.03	1.3048	2.87579	4.42984	5.85718
1991.46	1.28532	2.87629	4.38601	5.87419
1989.89	1.31178	2.85912	4.39875	5.85232
1988.32	1.29467	2.88319	4.39146	5.89053
1986.75	1.30935	2.86367	4.43128	5.90635
1985.18	1.31108	2.863	4.35096	5.85269
1983.62	1.28809	2.84231	4.3943	5.8379
1982.04	1.28629	2.86283	4.4023	5.84431
1980.48	1.30213	2.84803	4.36793	5.87072
1978.91	1.29798	2.89208	4.41241	5.87358
1977.34	1.30323	2.82198	4.3298	5.88233
1975.76	1.29437	2.88366	4.36485	5.88754
1974.19	1.29375	2.88063	4.41399	5.90804
1972.62	1.3131	2.85996	4.4149	5.88738
1971.05	1.30777	2.8875	4.38642	5.87143
1969.48	1.31889	2.85391	4.44258	5.89075
1967.91	1.30769	2.85324	4.3424	5.83954
1966.33	1.28945	2.86666	4.41381	5.87766
1964.76	1.32757	2.85893	4.35595	5.86994
1963.19	1.30933	2.84769	4.42967	5.91273
1961.62	1.32161	2.85406	4.40823	5.87096
1960.04	1.29517	2.88273	4.34453	5.85268
1958.47	1.30158	2.88322	4.39941	5.88723
1956.89	1.34553	2.90953	4.35098	5.90182
1955.32	1.29916	2.8842	4.43047	5.89058
1953.74	1.30791	2.8753	4.47004	5.90633
1952.17	1.30142	2.86406	4.42629	5.87281
1950.59	1.2879	2.85986	4.40719	5.84634
1949.02	1.30368	2.87091	4.40685	5.88202
1947.44	1.33352	2.88312	4.35726	5.88838
1945.87	1.29306	2.87188	4.39795	5.84082
1944.29	1.32054	2.86064	4.41165	5.8507
1942.71	1.3082	2.85996	4.40777	5.87463
1941.14	1.27128	2.85693	4.39334	5.87864
1939.56	1.3327	2.89958	4.34142	5.87328
1937.98	1.30046	2.9024	4.42536	5.87494
1936.4	1.29281	2.8654	4.43316	5.88363
1934.82	1.30856	2.86471	4.38008	5.88763
1933.25	1.33835	2.88041	4.37148	5.8612
1931.67	1.31549	2.84695	4.43894	5.90265
1930.09	1.28913	2.9106	4.4233	5.88909
1928.51	1.32241	2.87598	4.38777	5.89074
1926.93	1.32294	2.89867	4.44931	5.87017
1925.35	1.30127	2.84067	4.4243	5.90106
1923.77	1.28545	2.89492	4.3911	5.85243
1922.19	1.32688	2.86266	4.37661	5.88331
1920.61	1.28653	2.87832	4.40185	5.86508
1919.03	1.31043	2.87645	4.43058	5.88075
1917.45	1.30979	2.87925	4.34246	5.89641
1915.86	1.28231	2.88555	4.39336	5.86885
1914.28	1.31903	2.90703	4.42204	5.84597
1912.7	1.30439	2.88763	4.39349	5.86863
1911.12	1.33642	2.87758	4.36378	5.86326
1909.53	1.30895	2.88504	4.40876	5.86723
1907.95	1.29898	2.87266	4.3732	5.86069
1906.37	1.30301	2.87894	4.40065	5.89732
1904.78	1.3012	2.8619	4.42224	5.92577
1903.2	1.30523	2.91483	4.38549	5.89823
1901.61	1.32207	2.89428	4.39423	5.90918
1900.03	1.31444	2.87607	4.39829	5.86649
1898.44	1.31146	2.87535	4.40117	5.90774
1896.86	1.30966	2.89444	4.39355	5.90935
1895.27	1.31484	2.85293	4.41855	5.87949
1893.69	1.30022	2.89414	4.37129	5.88576
1892.1	1.31587	2.88409	4.36248	5.87223
1890.51	1.29893	2.89035	4.39326	5.87034
1888.93	1.30876	2.90126	4.40887	5.91153
1887.34	1.30113	2.87374	4.40585	5.91894
1885.75	1.29467	2.8602	4.40164	5.87863
1884.16	1.31961	2.88274	4.42536	5.89535
1882.58	1.31547	2.88666	4.43858	5.87018
1880.99	1.29854	2.87428	4.40292	5.88922
1879.4	1.27697	2.8968	4.38704	5.87801
1877.81	1.27748	2.89605	4.44208	5.86563
1876.22	1.34887	2.87902	4.39827	5.87535
1874.63	1.3029	2.87827	4.42421	5.85949
1873.04	1.29992	2.86706	4.40595	5.89245
1871.45	1.32946	2.87444	4.40745	5.87659
1869.86	1.28235	2.8853	4.40312	5.85027
1868.27	1.35367	2.89383	4.43478	5.87855
1866.68	1.28916	2.8919	4.38977	5.86502
1865.09	1.31983	2.83889	4.37728	5.89212
1863.5	1.28668	2.88224	4.42978	5.8751
1861.91	1.32778	2.85826	4.41494	5.88593
1860.31	1.31899	2.8575	4.43141	5.92809
1858.72	1.28933	2.89849	4.38869	5.89714
1857.13	1.30025	2.87567	4.42253	5.90563
1855.54	1.31697	2.86214	4.44243	5.88513
1853.94	1.31398	2.89499	4.37997	5.90057
1852.35	1.31909	2.86058	4.35926	5.86384
1850.76	1.30567	2.87023	4.38491	5.87116
1849.16	1.30384	2.87524	4.41516	5.87384
1847.57	1.32168	2.86286	4.39673	5.90664
1845.97	1.27584	2.88755	4.39913	5.89657
1844.38	1.29369	2.84853	4.38299	5.90155
1842.78	1.29185	2.86395	4.41779	5.86483
1841.19	1.32125	2.88168	4.40394	5.89297
1839.59	1.29395	2.8473	4.3727	5.91298
1837.99	1.30714	2.85113	4.37271	5.89826
1836.4	1.30066	2.86421	4.40626	5.90322
1834.8	1.32425	2.86455	4.42243	5.87346
1833.2	1.3143	2.86027	4.39924	5.85297
1831.61	1.28355	2.84673	4.38761	5.87873
1830.01	1.29326	2.9176	4.45113	5.87674
1828.41	1.31104	2.88209	4.37703	5.9152
1826.81	1.29647	2.84889	4.43356	5.88198
1825.21	1.30385	2.88736	4.43457	5.87304
1823.61	1.30892	2.88768	4.39975	5.89991
1822.01	1.30359	2.85333	4.37647	5.89789
1820.41	1.30288	2.86058	4.36358	5.89818
1818.81	1.2987	2.87822	4.42805	5.84303
1817.21	1.32337	2.86582	4.37009	5.88604
1815.61	1.29726	2.90653	4.44027	5.87362
1814.01	1.32884	2.83873	4.3996	5.85312
1812.41	1.30966	2.9048	4.43278	5.86031
1810.81	1.29509	2.88894	4.43247	5.89865
1809.21	1.27822	2.86154	4.34217	5.85277
1807.61	1.29248	2.87105	4.39028	5.89108
1806	1.29175	2.8771	4.39338	5.91209
1804.4	1.33364	2.87737	4.393	5.8812
1802.8	1.31562	2.87304	4.39721	5.89988
1801.2	1.31257	2.88137	4.38181	5.92431
1799.59	1.32564	2.86205	4.38023	5.89919
1797.99	1.29611	2.85079	4.37055	5.8948
1796.38	1.30457	2.85912	4.37584	5.88235
1794.78	1.30266	2.87435	4.40068	5.89868
1793.18	1.29155	2.85157	4.37138	5.85629
1791.57	1.29425	2.86678	4.36739	5.86916
1789.96	1.29349	2.88429	4.35418	5.83254
1788.36	1.30307	2.87647	4.37548	5.8477
1786.75	1.31611	2.879	4.31851	5.87436
1785.15	1.28774	2.87808	4.36622	5.8941
1783.54	1.28008	2.90591	4.38054	5.88968
1781.93	1.31723	2.86013	4.39368	5.83121
1780.33	1.30496	2.87415	4.37346	5.86818
1778.72	1.31451	2.86401	4.36471	5.88558
1777.11	1.32521	2.86997	4.39273	5.86046
1775.5	1.32671	2.85639	4.35062	5.86751
1773.9	1.29377	2.87267	4.39927	5.87685
1772.29	1.29068	2.86368	4.34221	5.85632
1770.68	1.33121	2.86732	4.30352	5.94144
1769.07	1.29712	2.86751	4.37963	5.87038
1767.46	1.29288	2.84932	4.38568	5.8751
1765.85	1.29437	2.86672	4.39744	5.91884
1764.24	1.31649	2.86805	4.37934	5.86387
1762.63	1.29045	2.86707	4.36237	5.88922
1761.02	1.31715	2.87412	4.37636	5.85836
1759.41	1.28653	2.85478	4.39377	5.88484
1757.8	1.29488	2.87558	4.34234	5.88149
1756.19	1.28947	2.88834	4.39868	5.84031
1754.57	1.29551	2.84264	4.4183	5.85989
1752.96	1.29697	2.86456	4.38747	5.87601
1751.35	1.31675	2.86814	4.41048	5.88983
1749.74	1.32506	2.89118	4.3189	5.85324
1748.12	1.31162	2.88787	4.34759	5.92432
1746.51	1.30505	2.85364	4.39572	5.8797
1744.89	1.29505	2.87437	4.36825	5.86372
1743.28	1.30678	2.84244	4.37396	5.86034
1741.67	1.29906	2.89177	4.422	5.89128
1740.05	1.33022	2.84724	4.36816	5.8627
1738.44	1.3202	2.85994	4.40012	5.84214
1736.82	1.30447	2.89549	4.37142	5.84903
1735.21	1.31388	2.88986	4.37016	5.89709
1733.59	1.28901	2.89452	4.38717	5.90853
1731.97	1.33612	2.85916	4.3813	5.84908
1730.36	1.31923	2.8821	4.35825	5.88451
1728.74	1.32406	2.89932	4.37406	5.86851
1727.12	1.29804	2.86739	4.36698	5.86507
1725.51	1.30514	2.87888	4.37245	5.86505
1723.89	1.31109	2.85838	4.38132	5.85018
1722.27	1.31247	2.89384	4.3445	5.89127
1720.65	1.31613	2.87904	4.33278	5.83871
1719.04	1.34145	2.85169	4.35529	5.87292
1717.42	1.29605	2.87342	4.37663	5.87173
1715.8	1.32593	2.87232	4.3409	5.87852
1714.18	1.29194	2.86094	4.36904	5.85337
1712.56	1.2876	2.89405	4.39259	5.87156
1710.94	1.29693	2.88723	4.36478	5.90912
1709.32	1.32221	2.89066	4.37802	5.88737
1707.7	1.30418	2.89865	4.43	5.85765
1706.08	1.29641	2.88954	4.36111	5.87466
1704.45	1.30914	2.89296	4.41759	5.88254
1702.83	1.33552	2.87814	4.37262	5.86649
1701.21	1.27878	2.87814	4.39714	5.86639
1699.59	1.28466	2.91002	4.37493	5.82983
1697.97	1.29622	2.86901	4.39256	5.86616
1696.34	1.29754	2.85988	4.39993	5.8353
1694.72	1.30681	2.89059	4.36287	5.8477
1693.1	1.32518	2.8917	4.32582	5.88741
1691.47	1.31056	2.86436	4.38547	5.86792
1689.85	1.28912	2.84953	4.34156	5.88484
1688.22	1.2745	2.90296	4.38865	5.84261
1686.6	1.3008	2.85742	4.30491	5.87316
1684.97	1.27254	2.86988	4.43836	5.81842
1683.35	1.31132	2.89711	4.39099	5.89216
1681.72	1.3126	2.86522	4.37203	5.89994
1680.1	1.28548	2.86857	4.37807	5.87362
1678.47	1.30605	2.84237	4.40453	5.85866
1676.85	1.29937	2.88093	4.4003	5.87438
1675.22	1.30177	2.89902	4.40286	5.90144
1673.59	1.29168	2.85579	4.34636	5.87739
1671.96	1.31223	2.8716	4.33301	5.87945
1670.34	1.31915	2.84654	4.46494	5.90535
1668.71	1.31812	2.86802	4.36982	5.8847
1667.08	1.30122	2.87473	4.37117	5.86519
1665.45	1.30812	2.87917	4.41902	5.90013
1663.82	1.31049	2.887	4.35114	5.89422
1662.19	1.29925	2.88575	4.42162	5.90532
1660.56	1.31068	2.89131	4.39229	5.92434
1658.93	1.30737	2.83451	4.41509	5.90028
1657.3	1.33464	2.90013	4.37894	5.87509
1655.67	1.33585	2.86034	4.40398	5.95868
1654.04	1.31894	2.83416	4.45165	5.88703
1652.41	1.34618	2.87368	4.41886	5.95132
1650.78	1.30663	2.87241	4.45403	5.98501
1649.15	1.32368	2.8734	4.45067	5.93828
1647.52	1.369	2.90043	4.48239	5.97761
1645.88	1.33511	2.88443	4.51635	5.95806
1644.25	1.37362	2.90352	4.48578	6.00415
1642.62	1.37818	2.88639	4.53668	6.01853
1640.99	1.39518	2.93487	4.66673	6.0397
1639.35	1.42234	2.90303	4.63837	6.06537
1637.72	1.44384	2.89155	4.7197	6.07633
1636.08	1.46533	2.92643	4.79647	6.09746
1634.45	1.43935	2.96129	4.87998	6.17057
1632.81	1.47099	3.00517	4.91938	6.24365
1631.18	1.48567	3.00497	4.99264	6.29523
1629.54	1.50035	3.03527	5.14269	6.34678
1627.91	1.51953	3.10057	5.217	6.47964
1626.27	1.50597	3.14438	5.33418	6.54129
1624.64	1.53417	3.21302	5.39259	6.65937
1623	1.5364	3.28614	5.43291	6.80337
1621.36	1.54314	3.29828	5.58382	6.94167
1619.73	1.59838	3.32847	5.55185	7.13972
1618.09	1.60848	3.29434	5.53906	7.31513
1616.45	1.58363	3.30195	5.65712	7.42052
1614.81	1.6298	3.3152	5.64656	7.55633
1613.17	1.62862	3.2698	5.69576	7.74508
1611.54	1.62856	3.2853	5.8092	7.91684
1609.9	1.66004	3.32333	5.7907	8.08177
1608.26	1.73769	3.29823	5.81616	8.28269
1606.62	1.74098	3.34639	5.88104	8.37875
1604.98	1.75778	3.29763	5.79267	8.4928
1603.34	1.79258	3.36829	5.90708	8.64622
1601.7	1.82174	3.395	5.96175	8.72412
1600.05	1.83626	3.4521	5.84638	8.85266
1598.41	1.85977	3.49791	5.94044	8.87533
1596.77	1.8754	3.55609	5.9084	8.93401
1595.13	1.8674	3.60862	5.79422	8.98703
1593.49	1.88976	3.696	5.86235	9.07266
1591.85	1.88513	3.74735	5.73921	9.12676
1590.2	1.86252	3.8223	5.73534	9.23031
1588.56	1.85003	3.9422	5.62127	9.236
1586.92	1.8263	3.96761	5.6065	9.18997
1585.27	1.77675	4.01662	5.5968	9.19903
1583.63	1.74293	3.94311	5.5181	9.16875
1581.98	1.7271	3.94829	5.4407	8.95309
1580.34	1.73035	3.88717	5.41815	9.0161
1578.7	1.61462	3.82272	5.36194	8.9634
1577.05	1.63697	3.77512	5.25143	8.84447
1575.4	1.6178	3.68152	5.28919	8.68628
1573.76	1.52683	3.60927	5.22968	8.61682
1572.11	1.51441	3.54379	5.07439	8.59229
1570.47	1.53677	3.4974	5.08413	8.51839
1568.82	1.48735	3.4286	5.09834	8.36037
1567.17	1.49176	3.3744	5.02395	8.3
1565.53	1.45918	3.32471	4.92827	8.22058
1563.88	1.44455	3.26046	4.93131	8.16474
1562.23	1.43552	3.27695	4.89512	8.08761
1560.58	1.40969	3.17014	4.84773	8.02509
1558.93	1.38835	3.12164	4.86649	7.96931
1557.28	1.41405	3.1135	4.90093	7.8889
1555.63	1.44646	3.12664	4.93761	7.7738
1553.98	1.44975	3.13866	4.88804	7.74497
1552.33	1.38813	3.1294	4.84857	7.73743
1550.68	1.36569	3.09215	4.77778	7.66608
1549.03	1.38802	3.05045	4.72829	7.64289
1547.38	1.37901	3.03897	4.67994	7.4675
1545.73	1.36442	3.00736	4.66184	7.43652
1544.08	1.33754	3.01268	4.67396	7.40778
1542.43	1.33079	3.00904	4.6391	7.30188
1540.78	1.35422	2.95733	4.55171	7.24299
1539.12	1.32289	2.9157	4.63767	7.18412
1537.47	1.32062	2.95121	4.53692	7.11633
1535.82	1.33846	2.95207	4.50775	7.00609
1534.16	1.3373	2.93952	4.51883	6.95289
1532.51	1.32163	2.93592	4.51205	6.94327
1530.86	1.30485	2.90103	4.56225	6.83202
1529.2	1.31934	2.91754	4.45497	6.8738
1527.55	1.30034	2.91953	4.48733	6.75925
1525.89	1.29362	2.88021	4.50517	6.73071
1524.24	1.28468	2.8744	4.48395	6.67985
1522.58	1.30585	2.92438	4.48062	6.6357
1520.93	1.32256	2.92191	4.46391	6.62952
1519.27	1.28686	2.90829	4.50523	6.58986
1517.61	1.30469	2.93259	4.50641	6.61603
1515.96	1.31025	2.90002	4.45072	6.60539
1514.3	1.30912	2.90425	4.41737	6.5156
1512.64	1.31246	2.90403	4.41415	6.49272
1510.98	1.3247	2.88375	4.46445	6.52558
1509.33	1.29797	2.90359	4.45681	6.46372
1507.67	1.28127	2.90337	4.39905	6.54002
1506.01	1.29464	2.89648	4.42933	6.49489
1504.35	1.30689	2.84615	4.37832	6.47316
1502.69	1.33806	2.86823	4.45206	6.47037
1501.03	1.30913	2.8825	4.37996	6.51991
1499.37	1.32361	2.88453	4.427	6.47705
1497.71	1.30249	2.88211	4.38168	6.47204
1496.05	1.29473	2.84298	4.40204	6.48929
1494.39	1.2892	2.87172	4.40907	6.44535
1492.73	1.27145	2.87488	4.37942	6.45371
1491.07	1.31372	2.86803	4.42542	6.50098
1489.41	1.29598	2.88787	4.3658	6.4504
1487.74	1.30713	2.86213	4.35959	6.44431
1486.08	1.3205	2.87085	4.38563	6.45378
1484.42	1.305	2.85625	4.3128	6.41103
1482.76	1.30727	2.8772	4.35334	6.48717
1481.09	1.30067	2.87927	4.37945	6.42777
1479.43	1.30184	2.85468	4.35116	6.50722
1477.77	1.3241	2.85565	4.34511	6.44896
1476.1	1.29865	2.86217	4.30801	6.49729
1474.44	1.29873	2.88979	4.37972	6.50676
1472.77	1.32099	2.85303	4.39262	6.44966
1471.11	1.31663	2.85513	4.34785	6.47357
1469.44	1.3012	2.84835	4.36746	6.50856
1467.77	1.30684	2.87818	4.40706	6.49143
1466.11	1.31137	2.88916	4.32026	6.49537
1464.44	1.25607	2.85468	4.34771	6.50153
1462.78	1.29164	2.87564	4.38627	6.46114
1461.11	1.29508	2.84451	4.33287	6.48837
1459.44	1.30849	2.87766	4.37147	6.48347
1457.77	1.29311	2.87868	4.35693	6.51955
1456.1	1.27554	2.84869	4.4133	6.53348
1454.44	1.31773	2.85526	4.37223	6.55738
1452.77	1.29685	2.8563	4.36554	6.5237
1451.1	1.29257	2.85624	4.37327	6.52988
1449.43	1.29605	2.89049	4.38878	6.54714
1447.76	1.29068	2.86166	4.41095	6.5323
1446.09	1.29527	2.85055	4.36456	6.55067
1444.42	1.29544	2.85272	4.36467	6.57567
1442.75	1.31994	2.90135	4.40242	6.5675
1441.08	1.31459	2.86703	4.37164	6.62788
1439.41	1.3203	2.86259	4.41497	6.59428
1437.73	1.2973	2.87031	4.40084	6.57838
1436.06	1.34058	2.86035	4.3978	6.61002
1434.39	1.2944	2.88465	4.38265	6.63722
1432.72	1.31228	2.86697	4.3808	6.59925
1431.04	1.31582	2.87912	4.44745	6.63088
1429.37	1.34694	2.85373	4.45891	6.62276
1427.7	1.32179	2.89901	4.44279	6.60139
1426.02	1.32313	2.85709	4.47639	6.63192
1424.35	1.34544	2.89795	4.48464	6.68893
1422.68	1.34789	2.88143	4.48077	6.71392
1421	1.36027	2.89801	4.48026	6.76098
1419.33	1.34951	2.93445	4.54155	6.77383
1417.65	1.41149	2.88818	4.5433	6.7514
1415.97	1.40845	2.94888	4.57707	6.79514
1414.3	1.3933	2.94231	4.57999	6.81131
1412.62	1.38366	2.92474	4.62703	6.87597
1410.95	1.41149	2.9215	4.57933	6.86899
1409.27	1.42169	2.93039	4.64737	6.91711
1407.59	1.43519	2.95911	4.65043	6.91345
1405.91	1.42779	2.98452	4.66564	6.9164
1404.24	1.46221	2.96368	4.66106	6.97442
1402.56	1.48783	2.97809	4.82055	7.0082
1400.88	1.50684	2.97378	4.81823	7.06399
1399.2	1.50716	3.0146	4.84675	7.02952
1397.52	1.55696	3.02241	4.861	7.11061
1395.84	1.56498	3.06542	4.89508	7.15537
1394.16	1.61477	3.05893	4.92589	7.21112
1392.48	1.68213	3.09533	5.04799	7.22837
1390.8	1.71102	3.13172	5.00737	7.27421
1389.12	1.75089	3.15711	5.12729	7.30795
1387.44	1.79953	3.21438	5.11313	7.37905
1385.76	1.84488	3.27272	5.24405	7.40178
1384.08	1.90229	3.23767	5.26839	7.41463
1382.39	1.93883	3.33664	5.34988	7.51096
1380.71	1.99292	3.35981	5.42918	7.56223
1379.03	2.02066	3.52241	5.49202	7.63984
1377.35	2.03524	3.56421	5.59109	7.7361
1375.66	2.08272	3.66526	5.62102	7.81477
1373.98	2.06329	3.7992	5.75194	7.86927
1372.29	2.08116	3.84753	5.96184	8.00934
1370.61	2.05957	4.03295	5.9534	8.05393
1368.93	2.05004	4.16237	5.92416	8.20051
1367.24	2.01094	4.31917	6.03752	8.31743
1365.55	1.9872	4.48797	6.29778	8.36416
1363.87	1.958	4.63808	6.22257	8.53474
1362.18	1.97043	4.8769	6.24496	8.62636
1360.5	1.92483	5.08057	6.37146	8.68727
1358.81	1.88473	5.18449	6.33911	8.79747
1357.12	1.86654	5.27523	6.33529	8.89558
1355.44	1.82539	5.41741	6.22856	8.96301
1353.75	1.76456	5.40845	6.27628	9.1388
1352.06	1.73986	5.50021	6.24193	9.17772
1350.37	1.70752	5.43653	6.16822	9.25712
1348.68	1.68176	5.40243	6.12739	9.29273
1347	1.65055	5.19658	5.92799	9.37757
1345.31	1.63685	5.04769	5.98027	9.30378
1343.62	1.586	4.90871	5.83243	9.29018
1341.93	1.53081	4.70637	5.72295	9.24489
1340.24	1.51606	4.48881	5.64634	9.17557
1338.55	1.48713	4.25057	5.54246	9.0746
1336.86	1.48115	4.10858	5.55667	8.98022
1335.16	1.43695	3.92842	5.40593	8.91867
1333.47	1.45174	3.79748	5.26621	8.67365
1331.78	1.40976	3.69936	5.28602	8.51281
1330.09	1.41473	3.53904	5.23269	8.45251
1328.4	1.37825	3.4945	5.16303	8.29726
1326.71	1.40505	3.37249	5.11526	8.19447
1325.01	1.37405	3.35966	5.08827	8.07754
1323.32	1.35287	3.28246	5.05586	7.92793
1321.62	1.37095	3.26312	4.98749	7.81112
1319.93	1.34326	3.17398	5.02715	7.68236
1318.24	1.33737	3.1383	4.92833	7.60709
1316.54	1.33803	3.12554	4.79904	7.46536
1314.85	1.32453	3.10516	4.82353	7.38146
1313.15	1.34916	3.06299	4.78808	7.32594
1311.46	1.33349	3.05789	4.74832	7.20834
1309.76	1.32654	3.05061	4.76633	7.11367
1308.06	1.31742	2.98779	4.70702	7.09312
1306.37	1.32354	2.97726	4.70439	7.04535
1304.67	1.33402	2.98198	4.6593	6.97149
1302.97	1.33797	2.95296	4.64474	6.85085
1301.28	1.31363	2.97292	4.65088	6.82495
1299.58	1.29693	2.97329	4.6233	6.8067
1297.88	1.32155	2.96714	4.63274	6.76669
1296.18	1.30811	2.95663	4.61065	6.71802
1294.48	1.31207	2.96788	4.58422	6.71178
1292.78	1.31386	2.93998	4.56218	6.67511
1291.08	1.295	2.94471	4.53906	6.58954
1289.38	1.33156	2.96248	4.52575	6.59749
1287.68	1.33226	2.95307	4.50594	6.51633
1285.98	1.32427	2.90129	4.58176	6.45477
1284.28	1.30435	2.90493	4.52069	6.49536
1282.58	1.31048	2.90531	4.51178	6.46425
1280.88	1.31336	2.92958	4.47899	6.39299
1279.18	1.30864	2.92561	4.51027	6.4173
1277.48	1.31043	2.86519	4.50899	6.41665
1275.77	1.30788	2.90899	4.4567	6.34438
1274.07	1.28798	2.89959	4.47171	6.35678
1272.37	1.33747	2.91081	4.47587	6.24117
1270.66	1.2818	2.89056	4.4822	6.33061
1268.96	1.30201	2.88984	4.47335	6.27796
1267.26	1.31572	2.9043	4.45148	6.26546
1265.55	1.29691	2.9014	4.46432	6.22587
1263.85	1.30627	2.92668	4.45114	6.19063
1262.14	1.30046	2.87935	4.4282	6.19768
1260.44	1.29032	2.90136	4.4226	6.21124
1258.73	1.28884	2.88437	4.38017	6.17389
1257.03	1.29386	2.88796	4.40057	6.19504
1255.32	1.30319	2.89262	4.3928	6.16963
1253.61	1.30278	2.87237	4.42507	6.12583
1251.91	1.29263	2.88028	4.43893	6.13401
1250.2	1.29763	2.8925	4.39433	6.166
1248.49	1.29612	2.88848	4.42114	6.10277
1246.78	1.28381	2.90176	4.38952	6.10665
1245.07	1.28338	2.87934	4.35032	6.1235
1243.37	1.27754	2.86449	4.40088	6.0863
1241.66	1.29871	2.88424	4.36598	6.07722
1239.95	1.30258	2.8683	4.37432	6.0649
1238.24	1.31509	2.89559	4.38156	6.0861
1236.53	1.30922	2.88288	4.37905	6.07813
1234.82	1.29472	2.88854	4.38084	6.07988
1233.11	1.27805	2.84449	4.39017	6.04708
1231.4	1.30347	2.87605	4.37895	6.03913
1229.69	1.30945	2.86873	4.39146	6.07007
1227.97	1.29384	2.90781	4.39963	6.01571
1226.26	1.31815	2.89506	4.38402	6.0229
1224.55	1.32625	2.8726	4.32738	6.02901
1222.84	1.28043	2.86847	4.34518	6.01247
1221.12	1.31009	2.85679	4.34675	6.00026
1219.41	1.30307	2.90334	4.3882	6.00531
1217.7	1.34023	2.86899	4.38	5.95968
1215.98	1.29333	2.85944	4.37931	5.92917
1214.27	1.32184	2.85419	4.39045	5.99029
1212.56	1.28463	2.88449	4.38645	5.95548
1210.84	1.3088	2.85121	4.37811	5.94547
1209.13	1.28558	2.86963	4.36219	5.96348
1207.41	1.30649	2.84603	4.34947	5.89424
1205.7	1.32738	2.85796	4.33994	5.97256
1203.98	1.29768	2.86019	4.38958	5.95287
1202.26	1.29057	2.85487	4.37135	5.93859
1200.54	1.31033	2.86353	4.3972	5.92538
1198.83	1.31072	2.89369	4.37565	5.93585
1197.11	1.29175	2.89048	4.34008	5.95386
1195.39	1.32544	2.89586	4.37223	5.92238
1193.68	1.30214	2.84961	4.34195	5.9135
1191.96	1.30463	2.85497	4.35249	5.88635
1190.24	1.32536	2.87214	4.39521	5.9108
1188.52	1.3203	2.86457	4.36371	5.89871
1186.8	1.3077	2.84947	4.35904	5.86513
1185.08	1.28865	2.85047	4.40372	5.91644
1183.36	1.31146	2.85146	4.38281	5.89362
1181.64	1.29024	2.86962	4.36185	5.8547
1179.92	1.29263	2.87702	4.38702	5.92209
1178.2	1.30894	2.86186	4.39708	5.88317
1176.48	1.28661	2.86709	4.38024	5.90438
1174.75	1.30611	2.87552	4.37087	5.87622
1173.03	1.29341	2.88715	4.40327	5.88991
1171.31	1.29249	2.88803	4.36909	5.8682
1169.59	1.29692	2.88997	4.37777	5.85829
1167.87	1.30561	2.8994	4.4239	5.85911
1166.14	1.27893	2.86486	4.32951	5.87279
1164.42	1.30045	2.8807	4.368	5.87146
1162.69	1.30373	2.85258	4.36033	5.86692
1160.97	1.31235	2.87695	4.38473	5.88595
1159.24	1.32095	2.8606	4.38014	5.88782
1157.52	1.29635	2.86673	4.35834	5.87364
1155.79	1.30491	2.87498	4.37289	5.92798
1154.07	1.30383	2.85538	4.38093	5.90308
1152.34	1.31771	2.86254	4.36643	5.89853
1150.62	1.29626	2.86005	4.4043	5.88113
1148.89	1.28337	2.86931	4.3308	5.88086
1147.16	1.30254	2.8914	4.33322	5.8656
1145.44	1.30244	2.85571	4.37514	5.87068
1143.71	1.30767	2.8553	4.33463	5.88751
1141.98	1.32357	2.87948	4.37745	5.90754
1140.25	1.28068	2.85446	4.35498	5.88159
1138.52	1.31043	2.87861	4.36986	5.83855
1136.79	1.29102	2.87067	4.29809	5.85001
1135.06	1.31112	2.89265	4.38228	5.84331
1133.33	1.31945	2.86974	4.38944	5.85263
1131.61	1.30534	2.86071	4.39012	5.87797
1129.88	1.32858	2.87623	4.41529	5.85096
1128.14	1.31445	2.88	4.38807	5.84959
1126.41	1.29817	2.856	4.37466	5.87276
1124.68	1.29896	2.86189	4.37933	5.87244
1122.95	1.29653	2.84216	4.39672	5.85185
1121.22	1.29302	2.8683	4.36391	5.85579
1119.49	1.31934	2.84536	4.34917	5.83627
1117.75	1.2817	2.90133	4.38662	5.84874
1116.02	1.29841	2.88585	4.3824	5.89957
1114.29	1.29165	2.84265	4.43355	5.85765
1112.55	1.29768	2.86447	4.36632	5.87649
1110.82	1.29836	2.85006	4.39175	5.89851
1109.08	1.31075	2.85376	4.34254	5.9056
1107.35	1.30609	2.86065	4.38701	5.83174
1105.62	1.30355	2.87925	4.37923	5.87823
1103.88	1.3042	2.87655	4.32348	5.89595
1102.14	1.29314	2.8696	4.36456	5.85618
1100.41	1.29271	2.85307	4.39706	5.83345
1098.67	1.29441	2.85464	4.37202	5.8884
1096.94	1.32374	2.86473	4.39908	5.86353
1095.2	1.30629	2.88439	4.35056	5.87483
1093.46	1.29947	2.84875	4.38815	5.86379
1091.72	1.31922	2.87693	4.38208	5.85382
1089.99	1.29858	2.89128	4.37491	5.88211
1088.25	1.3077	2.88439	4.39322	5.85936
1086.51	1.29027	2.87113	4.40404	5.88019
1084.77	1.30151	2.87171	4.42757	5.87445
1083.03	1.31488	2.89354	4.36821	5.89207
1081.29	1.30914	2.88033	4.36194	5.94366
1079.55	1.29068	2.88839	4.42892	5.86038
1077.81	1.31362	2.90389	4.3589	5.87798
1076.07	1.31746	2.88438	4.39503	5.87965
1074.33	1.30434	2.86703	4.42689	5.87494
1072.59	1.33471	2.87411	4.42053	5.87872
1070.85	1.32905	2.85257	4.35688	5.89841
1069.1	1.30856	2.90425	4.38658	5.85975
1067.36	1.31247	2.87217	4.43643	5.8773
1065.62	1.32594	2.89739	4.42053	5.90333
1063.88	1.33836	2.89719	4.40359	5.8774
1062.13	1.32115	2.88325	4.46616	5.87903
1060.39	1.33892	2.87148	4.46727	5.91668
1058.64	1.29106	2.87882	4.45039	5.88228
1056.9	1.32265	2.89256	4.40708	5.88073
1055.16	1.3098	2.89892	4.38923	5.90141
1053.41	1.31393	2.86616	4.41379	5.90831
1051.67	1.3054	2.87475	4.36217	5.91204
1049.92	1.30537	2.87387	4.36249	5.87025
1048.17	1.29692	2.86986	4.37981	5.91208
1046.43	1.32553	2.87016	4.39401	5.90522
1044.68	1.31189	2.88532	4.37867	5.88461
1042.93	1.29514	2.88786	4.35284	5.90314
1041.19	1.30381	2.88729	4.3472	5.87831
1039.44	1.29985	2.86777	4.39876	5.88732
1037.69	1.32447	2.87263	4.36584	5.9069
1035.94	1.27206	2.86068	4.36053	5.89583
1034.19	1.29786	2.86254	4.41663	5.90272
1032.45	1.28256	2.88984	4.37037	5.87159
1030.7	1.32644	2.88026	4.36969	5.88799
1028.95	1.28806	2.84543	4.36387	5.88539
1027.2	1.28566	2.87722	4.3899	5.86696
1025.45	1.296	2.85844	4.38548	5.84748
1023.69	1.29798	2.86405	4.37068	5.87023
1021.94	1.27686	2.84444	4.36875	5.86555
1020.19	1.31277	2.845	4.33642	5.87775
1018.44	1.30134	2.87416	4.33069	5.89734
1016.69	1.32374	2.88233	4.3389	5.87159
1014.94	1.29461	2.84741	4.39689	5.89224
1013.18	1.28141	2.8432	4.37078	5.876
1011.43	1.32731	2.88761	4.38499	5.85135
1009.68	1.28381	2.85945	4.38788	5.87624
1007.92	1.31205	2.88411	4.33417	5.82845
1006.17	1.30778	2.87944	4.3208	5.90287
1004.41	1.32575	2.8507	4.38358	5.87512
1002.66	1.33965	2.90637	4.4256	5.90215

## Sheet: Figure 6
Fig.6c.
Flow Condition	Average CO2 Permeance (GPU)	Average CO2 / N2 Selectivity	CO2 Permeance (GPU) St. Dev.	CO2 / N2 Selectivity St. Dev.
w/o flow channel	63	-	11	-
FC900	1633	17.8	192	1.1
FC300	3444	18.3	542	4
Fig.6d.
2nd Cycle O3 Duration	Average CO2 Permeance (GPU)	Average CO2 / N2 Selectivity	CO2 Permeance (GPU) St. Dev.	CO2 / N2 Selectivity St. Dev.
0 min	1633	17.8	192	1.1
5 min	3646.5	17.3	364	1.6
15 min	3799	21.1	142	1.1
30 min	8575	8.8	-	-

## Sheet: Figure S2
Fig. S2.
w/o flow channel			FC900			FC300
Length (m)	Velocity (m/s)		Length (m)	Velocity (m/s)		Length (m)	Velocity (m/s)
0	0		0	2.96379e-16		0	1.3227e-14
1.39615e-06	6.09656e-06		8.06123e-06	0.00540204		8.58026e-06	0.0503129
5.64005e-05	0.000246284		1.036e-05	0.00694248		1.64748e-05	0.0966048
5.97131e-05	0.000260749		2.87329e-05	0.0192547		1.73057e-05	0.101477
0.000131167	0.000572769		4.14963e-05	0.0278077		1.82058e-05	0.106755
0.00019716	0.000851346		4.3795e-05	0.0293482		1.91058e-05	0.112033
0.000282892	0.00121325		5.18563e-05	0.0347502		1.99368e-05	0.116905
0.000286886	0.00123011		7.02292e-05	0.0470624		2.78313e-05	0.163197
0.000288569	0.00123722		8.29926e-05	0.0556155		3.64116e-05	0.21351
0.000298018	0.00127466		8.52913e-05	0.0571559		3.73116e-05	0.218788
0.000484233	0.0020087		9.33526e-05	0.062558		3.81425e-05	0.22366
0.000626118	0.00256799		0.000111726	0.0748702		4.60371e-05	0.269952
0.000685736	0.00280279		0.000124489	0.0834232		5.46173e-05	0.320265
0.000751903	0.00304093		0.000126788	0.0849637		5.56974e-05	0.323494
0.000758512	0.00306472		0.000134849	0.0903657		5.66945e-05	0.326476
0.00135451	0.00504786		0.000153222	0.102678		6.6168e-05	0.3548
0.00137195	0.00510588		0.000165985	0.111231		7.64643e-05	0.385585
0.00139796	0.00519223		0.000168743	0.112167		7.75443e-05	0.388815
0.00140449	0.00521153		0.000178422	0.11545		7.85415e-05	0.391796
0.0014174	0.00524816		0.00020042	0.122912		8.80149e-05	0.420121
0.00159156	0.00574234		0.000215781	0.128123		9.83112e-05	0.450905
0.00170261	0.00601879		0.000218533	0.129056		9.93913e-05	0.454135
0.0017123	0.00604319		0.000228221	0.132343		0.000100388	0.457116
0.00223187	0.00735125		0.000250173	0.139789		0.000109862	0.485441
0.00281654	0.00844933		0.000265576	0.145014		0.000120158	0.516226
0.00297875	0.00875608		0.000268323	0.145946		0.000122384	0.516368
0.0032313	0.00909922		0.000278021	0.149236		0.000133837	0.5171
0.00336089	0.00928473		0.000299927	0.156667		0.000134557	0.517159
0.00341187	0.00933576		0.000315372	0.161906		0.000134632	0.517166
0.00423978	0.00997497		0.000318113	0.162836		0.000139477	0.517565
0.00433997	0.0100537		0.00032782	0.166129		0.000140074	0.517614
0.00444951	0.0101399		0.000349681	0.173544		0.000149342	0.518377
0.00448725	0.0101529		0.000365167	0.178797		0.000150637	0.518484
0.00452071	0.0101645		0.000401087	0.179622		0.00015464	0.518397
0.00471905	0.0101514		0.000402059	0.179644		0.000159992	0.518682
0.00534967	0.0100078		0.00040278	0.179661		0.000161694	0.518773
0.00537283	0.0100013		0.000407664	0.179773		0.000165228	0.51896
0.00539263	0.00999031		0.000407987	0.179781		0.000166935	0.519051
0.00562819	0.00985994		0.000426592	0.180208		0.000179912	0.519741
0.00600529	0.0095236		0.000443311	0.180592		0.0001894	0.490987
0.00634629	0.00921706		0.00045192	0.18078		0.000190642	0.487222
0.00647816	0.00903714		0.000453043	0.180804		0.000199892	0.459191
0.00688119	0.00841627		0.000463113	0.180461		0.000201746	0.453572
0.00704716	0.00815339		0.00049235	0.179466		0.000211234	0.424818
0.0071832	0.00790449		0.000502376	0.179124		0.000212476	0.421053
0.00730166	0.00768773		0.000504415	0.179055		0.000221726	0.393022
0.00747334	0.00737163		0.000528838	0.178223		0.00022358	0.387402
0.00760796	0.00708197		0.000534513	0.17803		0.000233068	0.358648
0.00768742	0.00690583		0.000553385	0.171701		0.000234311	0.354883
0.00785312	0.0065385		0.000555137	0.171113		0.00024356	0.326852
0.00790788	0.00640158		0.000580528	0.162598		0.000245414	0.321233
0.00802057	0.0061198		0.000584352	0.161316		0.000253321	0.274702
0.00841181	0.00512833		0.000603241	0.154981		0.000254356	0.26861
0.00850611	0.00487945		0.000604986	0.154396		0.000262064	0.223248
0.00879786	0.00400843		0.000630387	0.145877		0.00026361	0.214155
0.00889185	0.00372721		0.000634192	0.144601		0.000271516	0.167624
0.00898926	0.00342958		0.000653097	0.138261		0.000272552	0.161532
0.00917541	0.00286504		0.000654834	0.137678		0.00028026	0.116171
0.00928997	0.00251109		0.000680245	0.129156		0.000281805	0.107078
0.00936224	0.00226804		0.000684031	0.127886		0.000289712	0.0605467
0.00939239	0.00216663		0.000702952	0.121541		0.000290747	0.0544542
0.00958009	0.00152258		0.000704682	0.120961		0.000298455	0.00909308
0.00967828	0.00118564		0.000730104	0.112435		0.0003	2.38592e-14
0.00967831	0.00118553		0.00073387	0.111172
0.00967835	0.00118539		0.000749657	0.100607
0.00976707	0.000862578		0.000751089	0.0996488
0.00976708	0.000862552		0.000772269	0.0854758
0.00985378	0.000547071		0.000775402	0.0833788
0.00992606	0.000276635		0.00079119	0.0728143
0.01	3.34054e-18		0.000792622	0.0718558
			0.000813801	0.0576828
			0.000816935	0.0555859
			0.000832722	0.0450213
			0.000834154	0.0440629
			0.000855334	0.0298899
			0.000858467	0.0277929
			0.000874255	0.0172284
			0.000875687	0.0162699
			0.000896866	0.00209696
			0.0009	1.62922e-15

## Sheet: Figure S4
Fig S4.
Before Pore Opening					After Pore Opening
	0.5 cm s-1	15 cm s-1	45 cm s-1			0.5 cm s-1	15 cm s-1	45 cm s-1
Average ID/IG	0.66	1.2	0.8		Average ID/IG	0.7	1.1	0.8
ID/IG Std. Dev.	0.09	0.24	0.05		ID/IG Std. Dev.	0.1	0.16	0.1
Average Defect Density (x 1012 cm-2)	0.27	1.1	1.55		Average Defect Density (x 1012 cm-2)	0.29	1.1	1.6
Defect Density Std. Dev. (x 1012 cm-2)	0.02	0.17	0.09		Defect Density Std. Dev. (x 1012 cm-2)	0.04	0.2	0.2

## Sheet: Figure S5
Fig S5.a.			Fig S5.b.			Fig S5.c.
Binding Energy (eV)	Intensity (arb. units)		Binding Energy (eV)	Intensity (arb. units)		Binding Energy (eV)	Intensity (arb. units)
1200	344390		1200.2	241130		1200.5	421723
1199.5	346590		1199.7	240929		1200	425631
1199	345365		1199.2	241220		1199.5	425972
1198.5	345084		1198.7	245992		1199	426033
1198	344059		1198.2	241391		1198.5	424435
1197.5	345777		1197.7	243078		1198	423099
1197	345063		1197.2	246002		1197.5	427138
1196.5	341869		1196.7	243842		1197	429127
1196	343326		1196.2	245439		1196.5	427821
1195.5	344491		1195.7	244113		1196	426776
1195	345917		1195.2	244194		1195.5	428594
1194.5	346128		1194.7	243420		1195	429016
1194	345094		1194.2	244867		1194.5	431357
1193.5	345455		1193.7	244585		1194	429358
1193	346661		1193.2	245037		1193.5	428424
1192.5	348449		1192.7	247388		1193	427268
1192	347394		1192.2	246846		1192.5	426816
1191.5	346510		1191.7	245861		1192	428323
1191	346510		1191.2	242054		1191.5	431558
1190.5	348208		1190.7	246092		1191	432462
1190	348369		1190.2	246373		1190.5	435576
1189.5	347736		1189.7	248433		1190	430393
1189	348429		1189.2	245781		1189.5	428604
1188.5	351262		1188.7	247177		1189	430302
1188	351412		1188.2	246846		1188.5	431267
1187.5	348750		1187.7	246183		1188	432794
1187	347987		1187.2	245047		1187.5	432653
1186.5	348228		1186.7	247860		1187	433537
1186	348740		1186.2	249397		1186.5	437083
1185.5	353301		1185.7	248282		1186	432834
1185	349855		1185.2	246815		1185.5	437455
1184.5	350709		1184.7	247710		1185	433939
1184	345606		1184.2	249970		1184.5	433728
1183.5	349011		1183.7	249307		1184	435767
1183	352588		1183.2	249679		1183.5	435898
1182.5	353140		1182.7	248634		1183	440177
1182	350508		1182.2	248724		1182.5	439333
1181.5	350006		1181.7	247971		1182	434984
1181	351191		1181.2	251467		1181.5	437746
1180.5	350538		1180.7	248071		1181	440308
1180	353643		1180.2	248483		1180.5	438500
1179.5	352899		1179.7	248292		1180	439494
1179	352367		1179.2	248051		1179.5	439343
1178.5	354135		1178.7	249568		1179	437947
1178	352688		1178.2	250161		1178.5	438670
1177.5	351875		1177.7	252170		1178	439012
1177	351694		1177.2	248684		1177.5	439806
1176.5	351573		1176.7	250653		1177	443020
1176	352708		1176.2	253747		1176.5	442267
1175.5	356757		1175.7	252582		1176	440951
1175	356315		1175.2	250844		1175.5	441995
1174.5	354235		1174.7	255053		1175	443080
1174	354497		1174.2	254229		1174.5	443583
1173.5	353934		1173.7	250934		1174	445954
1173	354627		1173.2	251597		1173.5	442920
1172.5	351603		1172.7	252712		1173	444135
1172	355712		1172.2	253787		1172.5	444587
1171.5	357008		1171.7	252019		1172	443924
1171	358324		1171.2	253627		1171.5	444135
1170.5	356998		1170.7	254129		1171	445170
1170	359188		1170.2	255113		1170.5	444778
1169.5	358153		1169.7	255033		1170	443814
1169	356184		1169.2	254501		1169.5	444828
1168.5	358766		1168.7	252612		1169	443824
1168	360172		1168.2	253667		1168.5	447521
1167.5	359158		1167.7	254069		1168	450394
1167	359087		1167.2	252270		1167.5	447360
1166.5	355792		1166.7	253546		1167	449168
1166	357219		1166.2	250944		1166.5	444949
1165.5	361328		1165.7	255987		1166	448264
1165	359318		1165.2	256017		1165.5	450806
1164.5	362252		1164.7	255656		1165	447460
1164	365527		1164.2	256580		1164.5	448375
1163.5	366401		1163.7	253737		1164	448093
1163	361277		1163.2	254059		1163.5	451891
1162.5	362915		1162.7	257122		1163	448274
1162	362081		1162.2	256711		1162.5	452383
1161.5	357912		1161.7	257092		1162	451740
1161	357480		1161.2	255354		1161.5	451951
1160.5	360554		1160.7	258860		1161	450936
1160	363638		1160.2	256851		1160.5	450163
1159.5	363678		1159.7	254390		1160	449580
1159	366089		1159.2	256068		1159.5	450936
1158.5	365647		1158.7	258559		1159	450303
1158	363980		1158.2	257645		1158.5	452242
1157.5	363457		1157.7	258700		1158	454633
1157	361348		1157.2	259373		1157.5	455547
1156.5	363216		1156.7	260307		1157	452905
1156	364532		1156.2	258408		1156.5	455909
1155.5	363156		1155.7	260729		1156	458722
1155	363427		1155.2	261744		1155.5	457958
1154.5	365316		1154.7	257675		1155	452775
1154	366983		1154.2	257133		1154.5	458069
1153.5	363528		1153.7	258438		1154	460098
1153	364793		1153.2	260448		1153.5	457396
1152.5	367536		1152.7	259152		1153	459907
1152	368882		1152.2	260458		1152.5	457376
1151.5	365798		1151.7	262045		1152	455346
1151	367315		1151.2	261633		1151.5	461695
1150.5	369676		1150.7	262206		1151	460339
1150	370178		1150.2	264255		1150.5	458521
1149.5	369625		1149.7	261161		1150	459124
1149	367867		1149.2	259986		1149.5	458541
1148.5	370811		1148.7	262135		1149	461565
1148	370068		1148.2	262628		1148.5	461705
1147.5	367667		1147.7	262296		1148	462258
1147	371132		1147.2	262437		1147.5	462901
1146.5	371404		1146.7	261985		1147	461163
1146	369877		1146.2	262738		1146.5	462620
1145.5	369967		1145.7	261000		1146	462971
1145	371564		1145.2	262286		1145.5	465894
1144.5	371353		1144.7	261412		1145	464468
1144	370781		1144.2	263562		1144.5	465463
1143.5	370459		1143.7	262577		1144	464870
1143	374186		1143.2	264968		1143.5	467793
1142.5	372057		1142.7	264536		1143	466989
1142	373654		1142.2	264717		1142.5	465503
1141.5	370530		1141.7	264104		1142	467361
1141	371454		1141.2	263903		1141.5	465041
1140.5	372589		1140.7	266646		1141	466919
1140	373795		1140.2	267259		1140.5	471028
1139.5	372619		1139.7	266103		1140	466085
1139	373573		1139.2	266294		1139.5	466467
1138.5	373242		1138.7	265511		1139	468848
1138	375060		1138.2	264235		1138.5	470074
1137.5	372921		1137.7	265521		1138	470325
1137	371635		1137.2	265511		1137.5	468185
1136.5	371102		1136.7	267540		1137	468456
1136	372609		1136.2	265420		1136.5	470395
1135.5	374136		1135.7	267540		1136	471912
1135	375854		1135.2	266937		1135.5	472002
1134.5	375613		1134.7	266917		1135	472334
1134	373573		1134.2	267319		1134.5	470696
1133.5	375090		1133.7	267068		1134	470807
1133	376497		1133.2	268936		1133.5	473770
1132.5	375090		1132.7	268062		1133	472695
1132	378024		1132.2	267771		1132.5	472886
1131.5	375583		1131.7	268715		1132	473127
1131	377220		1131.2	266857		1131.5	472505
1130.5	377532		1130.7	268283		1131	473268
1130	376969		1130.2	268545		1130.5	470284
1129.5	375924		1129.7	267982		1130	476001
1129	377783		1129.2	266586		1129.5	476242
1128.5	380244		1128.7	269559		1129	476171
1128	379300		1128.2	265882		1128.5	476171
1127.5	378476		1127.7	267871		1128	472012
1127	379953		1127.2	266113		1127.5	477216
1126.5	381520		1126.7	270393		1127	480461
1126	378325		1126.2	268906		1126.5	480401
1125.5	381922		1125.7	270132		1126	480069
1125	377351		1125.2	269459		1125.5	480250
1124.5	381259		1124.7	271357		1125	481003
1124	380364		1124.2	271598		1124.5	476935
1123.5	382856		1123.7	272061		1124	478010
1123	380093		1123.2	270293		1123.5	483043
1122.5	381781		1122.7	272854		1123	477387
1122	384483		1122.2	273166		1122.5	476674
1121.5	380736		1121.7	270654		1122	479466
1121	384604		1121.2	270202		1121.5	483424
1120.5	382374		1120.7	274823		1121	482681
1120	384805		1120.2	272904		1120.5	476684
1119.5	389607		1119.7	271850		1120	480200
1119	380344		1119.2	270282		1119.5	480451
1118.5	380776		1118.7	271116		1119	483445
1118	380766		1118.2	273226		1118.5	483917
1117.5	384031		1117.7	272432		1118	484298
1117	385618		1117.2	270624		1117.5	482701
1116.5	383850		1116.7	274883		1117	484529
1116	382675		1116.2	274944		1116.5	482932
1115.5	381841		1115.7	273909		1116	483846
1115	377039		1115.2	272121		1115.5	484188
1114.5	384805		1114.7	273859		1115	484570
1114	381128		1114.2	273105		1114.5	485444
1113.5	382585		1113.7	274110		1114	483907
1113	383278		1113.2	273849		1113.5	488417
1112.5	383418		1112.7	274612		1113	485594
1112	380455		1112.2	275245		1112.5	480983
1111.5	381158		1111.7	273618		1112	481114
1111	383971		1111.2	272071		1111.5	481295
1110.5	381972		1110.7	270564		1111	482259
1110	380153		1110.2	273286		1110.5	481496
1109.5	380565		1109.7	270212		1110	483947
1109	384955		1109.2	270996		1109.5	481827
1108.5	382544		1108.7	270925		1109	480139
1108	377753		1108.2	271086		1108.5	482510
1107.5	380083		1107.7	272272		1108	483033
1107	382313		1107.2	271498		1107.5	483625
1106.5	383830		1106.7	271789		1107	481486
1106	382926		1106.2	272372		1106.5	482862
1105.5	380565		1105.7	271398		1106	483595
1105	380304		1105.2	275466		1105.5	482299
1104.5	382323		1104.7	274562		1105	478994
1104	384895		1104.2	271900		1104.5	485022
1103.5	383740		1103.7	274391		1104	484168
1103	386452		1103.2	272985		1103.5	484118
1102.5	384785		1102.7	273417		1103	484148
1102	386081		1102.2	276551		1102.5	486498
1101.5	389275		1101.7	275426		1102	488688
1101	391756		1101.2	275989		1101.5	490467
1100.5	392550		1100.7	278018		1101	494194
1100	398728		1100.2	281042		1100.5	495188
1099.5	398085		1099.7	284638		1100	493882
1099	401059		1099.2	286085		1099.5	499869
1098.5	404977		1098.7	285070		1099	502743
1098	411115		1098.2	288043		1098.5	506359
1097.5	412963		1097.7	291479		1098	510458
1097	412240		1097.2	291670		1097.5	512889
1096.5	409497		1096.7	291238		1097	515521
1096	410010		1096.2	289721		1096.5	520674
1095.5	409990		1095.7	289279		1096	515541
1095	400918		1095.2	287210		1095.5	511703
1094.5	396639		1094.7	284537		1095	508639
1094	392932		1094.2	280881		1094.5	503365
1093.5	389255		1093.7	278319		1094	498212
1093	388150		1093.2	274090		1093.5	491853
1092.5	386462		1092.7	273336		1093	485866
1092	382645		1092.2	271167		1092.5	483404
1091.5	378717		1091.7	269228		1092	480240
1091	374307		1091.2	267580		1091.5	478532
1090.5	373925		1090.7	270021		1091	479878
1090	373784		1090.2	270061		1090.5	475940
1089.5	374689		1089.7	264627		1090	474624
1089	373985		1089.2	264315		1089.5	475920
1088.5	372790		1088.7	266907		1089	476553
1088	374689		1088.2	266194		1088.5	472203
1087.5	374166		1087.7	265199		1088	470375
1087	372177		1087.2	265018		1087.5	471631
1086.5	372268		1086.7	263019		1087	467391
1086	373523		1086.2	262678		1086.5	471339
1085.5	372378		1085.7	264597		1086	469089
1085	368691		1085.2	262165		1085.5	471681
1084.5	368058		1084.7	263190		1085	466397
1084	367265		1084.2	261523		1084.5	468295
1083.5	370630		1083.7	262899		1084	468346
1083	368872		1083.2	264637		1083.5	469601
1082.5	369545		1082.7	266254		1083	471229
1082	370871		1082.2	263632		1082.5	472896
1081.5	368561		1081.7	264707		1082	473539
1081	369475		1081.2	265360		1081.5	473610
1080.5	370540		1080.7	264546		1081	472675
1080	370469		1080.2	265059		1080.5	471811
1079.5	371605		1079.7	267289		1080	474102
1079	374216		1079.2	265129		1079.5	475940
1078.5	372207		1078.7	264868		1079	473750
1078	373453		1078.2	265822		1078.5	475649
1077.5	372107		1077.7	266606		1078	475026
1077	368882		1077.2	266586		1077.5	471681
1076.5	368962		1076.7	265280		1077	470566
1076	372318		1076.2	265270		1076.5	474022
1075.5	369766		1075.7	263260		1076	472495
1075	369636		1075.2	264576		1075.5	474916
1074.5	371273		1074.7	264416		1075	473931
1074	374739		1074.2	265491		1074.5	475478
1073.5	376537		1073.7	264717		1074	472957
1073	373845		1073.2	266375		1073.5	476141
1072.5	371424		1072.7	267751		1073	478181
1072	372117		1072.2	265882		1072.5	475549
1071.5	370962		1071.7	265862		1072	477246
1071	372227		1071.2	266043		1071.5	477598
1070.5	373152		1070.7	267590		1071	479758
1070	371655		1070.2	268454		1070.5	475448
1069.5	375894		1069.7	266606		1070	479275
1069	373081		1069.2	266385		1069.5	481305
1068.5	372398		1068.7	267600		1069	474112
1068	376487		1068.2	268605		1068.5	473981
1067.5	374889		1067.7	267771		1068	478030
1067	375070		1067.2	268826		1067.5	478261
1066.5	375352		1066.7	268735		1067	479828
1066	373202		1066.2	270303		1066.5	480993
1065.5	376808		1065.7	269871		1066	479125
1065	378898		1065.2	270875		1065.5	481084
1064.5	375914		1064.7	270463		1065	479617
1064	374699		1064.2	266937		1064.5	479748
1063.5	376828		1063.7	267359		1064	479918
1063	377521		1063.2	271036		1063.5	483063
1062.5	377642		1062.7	270333		1063	479165
1062	381349		1062.2	270855		1062.5	484339
1061.5	379028		1061.7	270725		1062	483404
1061	381238		1061.2	269760		1061.5	488317
1060.5	378215		1060.7	270524		1061	486298
1060	379119		1060.2	273266		1060.5	483595
1059.5	380616		1059.7	270825		1060	481948
1059	378456		1059.2	270272		1059.5	488909
1058.5	379018		1058.7	272633		1059	485685
1058	380164		1058.2	273346		1058.5	486458
1057.5	381379		1057.7	273517		1058	486438
1057	379792		1057.2	272452		1057.5	487503
1056.5	380917		1056.7	273698		1057	486127
1056	380264		1056.2	273377		1056.5	487101
1055.5	381821		1055.7	272503		1056	488598
1055	383469		1055.2	272975		1055.5	491783
1054.5	383971		1054.7	275366		1055	493912
1054	387849		1054.2	275315		1054.5	488447
1053.5	384955		1053.7	273939		1054	491943
1053	384935		1053.2	274110		1053.5	491059
1052.5	384805		1052.7	274210		1053	493862
1052	384664		1052.2	273708		1052.5	496243
1051.5	382374		1051.7	273517		1052	496926
1051	386081		1051.2	274180		1051.5	495268
1050.5	387125		1050.7	277505		1051	492375
1050	385749		1050.2	275707		1050.5	491642
1049.5	387989		1049.7	276019		1050	494595
1049	384805		1049.2	274502		1049.5	493390
1048.5	386754		1048.7	275145		1049	495600
1048	386231		1048.2	277947		1048.5	498513
1047.5	393022		1047.7	278791		1048	497127
1047	390832		1047.2	276390		1047.5	496795
1046.5	387386		1046.7	274190		1047	495409
1046	389355		1046.2	276511		1046.5	500412
1045.5	389777		1045.7	276893		1046	497539
1045	389144		1045.2	277224		1045.5	501979
1044.5	389617		1044.7	279093		1045	501115
1044	389265		1044.2	282147		1044.5	497137
1043.5	390752		1043.7	280931		1044	501597
1043	390179		1043.2	279253		1043.5	503757
1042.5	391033		1042.7	277094		1043	500944
1042	392098		1042.2	278691		1042.5	502743
1041.5	391475		1041.7	283453		1042	502632
1041	393585		1041.2	281052		1041.5	504179
1040.5	392500		1040.7	279826		1041	503717
1040	391304		1040.2	281413		1040.5	503958
1039.5	392811		1039.7	280790		1040	504440
1039	393535		1039.2	282970		1039.5	503255
1038.5	394700		1038.7	280760		1039	505606
1038	393263		1038.2	281695		1038.5	504621
1037.5	395282		1037.7	282408		1038	507544
1037	397191		1037.2	282729		1037.5	504521
1036.5	396317		1036.7	283945		1037	507052
1036	395594		1036.2	285823		1036.5	510357
1035.5	394790		1035.7	284477		1036	507836
1035	395162		1035.2	286175		1035.5	509403
1034.5	396699		1034.7	285351		1035	509493
1034	396468		1034.2	284819		1034.5	512035
1033.5	401149		1033.7	284758		1034	512979
1033	402084		1033.2	285170		1033.5	512437
1032.5	398176		1032.7	285401		1033	512165
1032	398075		1032.2	285482		1032.5	516766
1031.5	401169		1031.7	285211		1032	518002
1031	402254		1031.2	287431		1031.5	513110
1030.5	402505		1030.7	285924		1031	511633
1030	400125		1030.2	282137		1030.5	515039
1029.5	399763		1029.7	280821		1030	516184
1029	398135		1029.2	283643		1029.5	517550
1028.5	401079		1028.7	287853		1029	517470
1028	401812		1028.2	286687		1028.5	520564
1027.5	405971		1027.7	285612		1028	520192
1027	405248		1027.2	286316		1027.5	517128
1026.5	400978		1026.7	286235		1027	517640
1026	402184		1026.2	288978		1026.5	517239
1025.5	405067		1025.7	288144		1026	522533
1025	406323		1025.2	288254		1025.5	519730
1024.5	406715		1024.7	291549		1025	518153
1024	406524		1024.2	290053		1024.5	519147
1023.5	404886		1023.7	290314		1024	523427
1023	408161		1023.2	289701		1023.5	522030
1022.5	407719		1022.7	288656		1023	518273
1022	410110		1022.2	290595		1022.5	519921
1021.5	410994		1021.7	287873		1022	523618
1021	406775		1021.2	289128		1021.5	526310
1020.5	407287		1020.7	291459		1021	527616
1020	411285		1020.2	292233		1020.5	525235
1019.5	410763		1019.7	291379		1020	526802
1019	408031		1019.2	293669		1019.5	528319
1018.5	410994		1018.7	294011		1019	528811
1018	411024		1018.2	293217		1018.5	529233
1017.5	412180		1017.7	293599		1018	529585
1017	408201		1017.2	291931		1017.5	529876
1016.5	410643		1016.7	295005		1017	533985
1016	410803		1016.2	295287		1016.5	528882
1015.5	412541		1015.7	290675		1016	529525
1015	409959		1015.2	295136		1015.5	530147
1014.5	413817		1014.7	296492		1015	535190
1014	416710		1014.2	293569		1014.5	536416
1013.5	413465		1013.7	297034		1014	537802
1013	413737		1013.2	298039		1013.5	537531
1012.5	414601		1012.7	295708		1013	535341
1012	417996		1012.2	299204		1012.5	536557
1011.5	417022		1011.7	296311		1012	535632
1011	417373		1011.2	295960		1011.5	536657
1010.5	417815		1010.7	298491		1011	535391
1010	418287		1010.2	298963		1010.5	540997
1009.5	420497		1009.7	295427		1010	540163
1009	417815		1009.2	298119		1009.5	538787
1008.5	420829		1008.7	300430		1009	543780
1008	416891		1008.2	298672		1008.5	543749
1007.5	419744		1007.7	303172		1008	539118
1007	419875		1007.2	301545		1007.5	543378
1006.5	419744		1006.7	302228		1007	541560
1006	422607		1006.2	301957		1006.5	540736
1005.5	426093		1005.7	299486		1006	544875
1005	423401		1005.2	299928		1005.5	546733
1004.5	420337		1004.7	303012		1005	543508
1004	422919		1004.2	302138		1004.5	549536
1003.5	424536		1003.7	305563		1004	547949
1003	425360		1003.2	303815		1003.5	547336
1002.5	428223		1002.7	306076		1003	546221
1002	430232		1002.2	305845		1002.5	547718
1001.5	427188		1001.7	305935		1002	552972
1001	426324		1001.2	304428		1001.5	550219
1000.5	423943		1000.7	305172		1001	552499
1000	425902		1000.2	305533		1000.5	551505
999.5	430885		999.7	304257		1000	549456
999	431678		999.2	306357		999.5	554478
998.5	428474		998.7	310576		999	559220
998	432532		998.2	310104		998.5	555001
997.5	428383		997.7	306568		998	555654
997	430634		997.2	309351		997.5	558426
996.5	427198		996.7	308688		997	559220
996	430754		996.2	308848		996.5	557834
995.5	434110		995.7	308899		996	550681
995	433205		995.2	307854		995.5	557110
994.5	431950		994.7	308447		995	555925
994	433005		994.2	310737		994.5	555192
993.5	432100		993.7	309461		994	554247
993	433336		993.2	310747		993.5	557804
992.5	435516		992.7	312897		993	555051
992	431277		992.2	310094		992.5	562475
991.5	436480		991.7	313329		992	563359
991	437083		991.2	310305		991.5	558818
990.5	436179		990.7	310405		991	561510
990	435436		990.2	310657		990.5	563640
989.5	435667		989.7	311953		990	562505
989	435375		989.2	309351		989.5	560345
988.5	436018		988.7	311099		989	559120
988	436420		988.2	313158		988.5	558467
987.5	435717		987.7	311460		988	563178
987	440870		987.2	314012		987.5	561430
986.5	438459		986.7	313510		987	566242
986	440308		986.2	315197		986.5	569366
985.5	442638		985.7	315529		986	566282
985	443281		985.2	317006		985.5	568995
984.5	444236		984.7	314012		985	565529
984	441945		984.2	311591		984.5	569607
983.5	445341		983.7	317628		984	569949
983	443934		983.2	316674		983.5	569175
982.5	443653		982.7	315921		983	567046
982	444216		982.2	314986		982.5	570984
981.5	448023		981.7	319447		982	574349
981	448334		981.2	320341		981.5	574660
980.5	450906		980.7	318924		981	574902
980	450414		980.2	321014		980.5	578347
979.5	454774		979.7	321576		980	577694
979	454844		979.2	320240		979.5	580025
978.5	453548		978.7	320893		979	580919
978	451730		978.2	322822		978.5	581261
977.5	449741		977.7	324721		978	581230
977	454221		977.2	322651		977.5	585188
976.5	455035		976.7	324932		977	580999
976	453910		976.2	323686		976.5	579171
975.5	453428		975.7	321757		976	581723
975	453649		975.2	324952		975.5	586113
974.5	454131		974.7	323555		975	586203
974	458571		974.2	327112		974.5	586816
973.5	450755		973.7	325153		974	584887
973	450474		973.2	324952		973.5	584736
972.5	451891		972.7	322802		973	584445
972	452313		972.2	321375		972.5	578518
971.5	451208		971.7	322360		972	577262
971	449329		971.2	319055		971.5	574510
970.5	450213		970.7	318432		971	575394
970	448897		970.2	316282		970.5	576921
969.5	443864		969.7	317156		970	573053
969	446777		969.2	317136		969.5	568834
968.5	444165		968.7	313992		969	566322
968	443995		968.2	315348		968.5	564976
967.5	441162		967.7	316935		968	563279
967	437947		967.2	314424		967.5	558688
966.5	441744		966.7	313178		967	560074
966	439002		966.2	313449		966.5	558909
965.5	438510		965.7	313590		966	558668
965	441634		965.2	313128		965.5	559361
964.5	441594		964.7	314886		965	564554
964	443733		964.2	315509		964.5	561018
963.5	439795		963.7	308909		964	558236
963	435174		963.2	310536		963.5	557090
962.5	428755		962.7	307291		963	558035
962	428946		962.2	306719		962.5	553353
961.5	426424		961.7	308778		962	548340
961	427730		961.2	304840		961.5	545919
960.5	426314		960.7	303735		961	547969
960	426203		960.2	302158		960.5	544644
959.5	426505		959.7	302007		960	545909
959	426786		959.2	302540		959.5	542423
958.5	426947		958.7	303082		959	543498
958	428544		958.2	303474		958.5	543197
957.5	430101		957.7	304067		958	549104
957	432151		957.2	306769		957.5	542142
956.5	436189		956.7	310637		957	549466
956	440669		956.2	312716		956.5	554378
955.5	447059		955.7	318794		956	559893
955	455085		955.2	326388		955.5	566232
954.5	475679		954.7	334325		955	584264
954	502079		954.2	354507		954.5	601583
953.5	548803		953.7	391214		954	631520
953	635498		953.2	448957		953.5	684562
952.5	736629		952.7	521277		953	777988
952	743099		952.2	524391		952.5	890390
951.5	628325		951.7	445883		952	902415
951	511111		951.2	364010		951.5	770835
950.5	446576		950.7	315308		951	635649
950	416107		950.2	296452		950.5	559089
949.5	395433		949.7	279143		950	525074
949	384463		949.2	276240		949.5	501547
948.5	375321		948.7	269750		949	484610
948	369163		948.2	261111		948.5	473931
947.5	366592		947.7	260920		948	470234
947	361940		947.2	257846		947.5	458832
946.5	359720		946.7	254963		947	456602
946	354838		946.2	257213		946.5	452845
945.5	352176		945.7	252491		946	449138
945	349132		945.2	252180		945.5	446978
944.5	343717		944.7	249568		945	440619
944	342080		944.2	246353		944.5	435657
943.5	340663		943.7	246464		944	435757
943	332215		943.2	241772		943.5	432934
942.5	328960		942.7	236860		943	427730
942	323344		942.2	234318		942.5	425239
941.5	318312		941.7	229848		942	414550
941	312174		941.2	225247		941.5	406875
940.5	309994		940.7	224906		941	404203
940	311189		940.2	225207		940.5	400145
939.5	311621		939.7	226382		940	401320
939	312465		939.2	223961		939.5	402043
938.5	311963		938.7	221319		939	399572
938	311089		938.2	220224		938.5	398045
937.5	313349		937.7	225388		938	394429
937	315911		937.2	229376		937.5	401923
936.5	322742		936.7	231536		937	407076
936	331984		936.2	239673		936.5	412632
935.5	343918		935.7	247378		936	424616
935	358294		935.2	260186		935.5	438761
934.5	387075		934.7	277345		935	462318
934	437113		934.2	314836		934.5	492948
933.5	558969		933.7	405720		934	551535
933	874237		933.2	624970		933.5	696024
932.5	1230100		932.7	867204		933	1034880
932	1071730		932.2	753687		932.5	1435510
931.5	615708		931.7	437214		932	1269220
931	375844		931.2	270433		931.5	754089
930.5	300229		930.7	217934		931	472444
930	269469		930.2	194738		930.5	381871
929.5	252290		929.7	185124		930	348750
929	244284		929.2	177570		929.5	330045
928.5	239623		928.7	172547		929	316614
928	237523		928.2	170347		928.5	310074
927.5	230742		927.7	168378		928	305644
927	229517		927.2	168338		927.5	301746
926.5	228030		926.7	164751		927	295739
926	226422		926.2	164108		926.5	297517
925.5	224102		925.7	164088		926	293147
925	225106		925.2	163566		925.5	290706
924.5	222103		924.7	162732		925	289229
924	221801		924.2	163033		924.5	285843
923.5	221801		923.7	161868		924	286918
923	221862		923.2	162792		923.5	287009
922.5	220988		922.7	165002		923	289329
922	220284		922.2	164149		922.5	285924
921.5	220937		921.7	162491		922	285562
921	221118		921.2	161376		921.5	286406
920.5	222143		920.7	162802		921	289249
920	220204		920.2	161878		920.5	288998
919.5	220375		919.7	161597		920	288184
919	222635		919.2	161637		919.5	286527
918.5	222786		918.7	161044		919	287772
918	220254		918.2	161517		918.5	286285
917.5	220586		917.7	162732		918	286597
917	219873		917.2	163345		917.5	289118
916.5	220284		916.7	162431		917	288295
916	221641		916.2	162099		916.5	286004
915.5	222675		915.7	161627		916	286788
915	220033		915.2	163727		915.5	287833
914.5	220214		914.7	163094		915	287632
914	221430		914.2	161306		914.5	287009
913.5	221410		913.7	162541		914	289721
913	222334		913.2	163295		913.5	290213
912.5	223449		912.7	161527		913	285994
912	223911		912.2	159698		912.5	287581
911.5	222123		911.7	161587		912	289560
911	223198		911.2	163204		911.5	289118
910.5	222766		910.7	163285		911	289118
910	223067		910.2	162903		910.5	287833
909.5	222515		909.7	161386		910	288616
909	221711		909.2	162129		909.5	286868
908.5	224212		908.7	162632		909	287441
908	223117		908.2	161647		908.5	291590
907.5	223107		907.7	163194		908	290575
907	222836		907.2	162802		907.5	289671
906.5	222093		906.7	163234		907	291057
906	224132		906.2	164088		906.5	291117
905.5	224343		905.7	161898		906	291941
905	224172		905.2	161165		905.5	291037
904.5	225408		904.7	161928		905	291107
904	222434		904.2	164972		904.5	290424
903.5	225910		903.7	163455		904	288686
903	221741		903.2	163033		903.5	288917
902.5	221952		902.7	164018		903	289370
902	224624		902.2	164359		902.5	293528
901.5	222957		901.7	162049		902	292896
901	225237		901.2	165826		901.5	292092
900.5	225368		900.7	163395		901	294523
900	225036		900.2	163043		900.5	292403
899.5	225307		899.7	164641		900	291760
899	225729		899.2	165866		899.5	290254
898.5	224082		898.7	165927		899	294091
898	226111		898.2	166268		898.5	292484
897.5	223710		897.7	164480		898	294111
897	225086		897.2	164842		897.5	294915
896.5	223529		896.7	164721		897	294362
896	223178		896.2	165444		896.5	292363
895.5	227407		895.7	162380		896	291640
895	226312		895.2	164319		895.5	293830
894.5	226533		894.7	164591		895	291660
894	227477		894.2	164862		894.5	294433
893.5	227678		893.7	167132		894	295377
893	227327		893.2	166831		893.5	295035
892.5	226965		892.7	164992		893	295769
892	229225		892.2	166720		892.5	294684
891.5	227497		891.7	165706		892	297276
891	227688		891.2	166971		891.5	297708
890.5	227246		890.7	165967		891	297597
890	228120		890.2	165595		890.5	298451
889.5	227136		889.7	167916		890	295558
889	227327		889.2	167313		889.5	294784
888.5	227528		888.7	166951		889	296753
888	226181		888.2	167574		888.5	297868
887.5	228010		887.7	166881		888	298250
887	225197		887.2	167343		887.5	297487
886.5	227206		886.7	166389		887	295156
886	227628		886.2	167524		886.5	297065
885.5	228783		885.7	167202		886	299656
885	228713		885.2	168408		885.5	296793
884.5	228974		884.7	167142		885	297547
884	227588		884.2	168629		884.5	299646
883.5	228522		883.7	166951		884	296964
883	226483		883.2	167002		883.5	302660
882.5	227075		882.7	169734		883	301053
882	229185		882.2	166630		882.5	299104
881.5	230953		881.7	168739		882	297055
881	230973		881.2	168669		881.5	300028
880.5	230813		880.7	168719		881	302098
880	229507		880.2	168518		880.5	302298
879.5	227317		879.7	167644		880	301053
879	232621		879.2	169262		879.5	302379
878.5	233937		878.7	169292		879	301766
878	230903		878.2	167775		878.5	299787
877.5	231616		877.7	167223		878	301264
877	231224		877.2	168930		877.5	300972
876.5	233645		876.7	172085		877	303424
876	233364		876.2	170196		876.5	302037
875.5	232078		875.7	168287		876	302218
875	230340		875.2	169161		875.5	302881
874.5	231636		874.7	168830		875	302459
874	232370		874.2	169382		874.5	303012
873.5	233013		873.7	168358		874	301726
873	232440		873.2	171562		873.5	301856
872.5	229245		872.7	173411		873	301214
872	231697		872.2	169583		872.5	301364
871.5	234108		871.7	169814		872	306478
871	232591		871.2	168589		871.5	305935
870.5	232199		870.7	171904		871	304368
870	233153		870.2	171030		870.5	301756
869.5	232078		869.7	169202		870	304378
869	231626		869.2	171392		869.5	303404
868.5	233314		868.7	170960		869	304820
868	231847		868.2	169543		868.5	305604
867.5	233033		867.7	170176		868	308477
867	234067		867.2	169965		867.5	305192
866.5	232269		866.7	173782		867	303002
866	233645		866.2	172708		866.5	305001
865.5	233876		865.7	171502		866	307492
865	236488		865.2	171673		865.5	306578
864.5	234449		864.7	172145		865	304730
864	232822		864.2	172888		864.5	307603
863.5	232008		863.7	172235		864	306789
863	234831		863.2	174345		863.5	308276
862.5	235815		862.7	172878		863	309481
862	234901		862.2	171512		862.5	307301
861.5	234570		861.7	172125		862	306678
861	235494		861.2	172145		861.5	306025
860.5	236267		860.7	172185		861	308597
860	236760		860.2	172065		860.5	306869
859.5	236519		859.7	173642		860	307683
859	236418		859.2	174094		859.5	307301
858.5	238347		858.7	174616		859	310385
858	235544		858.2	175741		858.5	309602
857.5	234761		857.7	174877		858	310677
857	234660		857.2	173823		857.5	312686
856.5	236368		856.7	173511		857	310807
856	237423		856.2	174898		856.5	308909
855.5	237794		855.7	174687		856	311832
855	238216		855.2	172286		855.5	309672
854.5	235413		854.7	172768		855	312053
854	239804		854.2	175802		854.5	310606
853.5	238819		853.7	176123		854	312344
853	238950		853.2	175068		853.5	312023
852.5	236277		852.7	176836		853	311400
852	237614		852.2	175852		852.5	313530
851.5	237734		851.7	176445		852	317719
851	239130		851.2	175962		851.5	314675
850.5	238628		850.7	176877		851	312656
850	239804		850.2	175450		850.5	313128
849.5	239191		849.7	176907		850	313700
849	241702		849.2	176294		849.5	313399
848.5	243249		848.7	176043		849	315860
848	242204		848.2	176776		848.5	313037
847.5	240145		847.7	176475		848	314012
847	238909		847.2	175390		847.5	315458
846.5	240929		846.7	176585		847	316101
846	239512		846.2	177369		846.5	315258
845.5	240185		845.7	178172		846	315840
845	244093		845.2	176786		845.5	315820
844.5	242305		844.7	177118		845	312927
844	243038		844.2	177439		844.5	314414
843.5	241451		843.7	177379		844	316122
843	242596		843.2	178373		843.5	315589
842.5	243842		842.7	179398		843	314715
842	244113		842.2	179127		842.5	319135
841.5	243149		841.7	179810		842	318543
841	242667		841.2	177831		841.5	321044
840.5	243631		840.7	178434		841	320974
840	242436		840.2	179077		840.5	320481
839.5	242325		839.7	177620		840	320542
839	243018		839.2	177700		839.5	322621
838.5	241592		838.7	179539		839	322491
838	243209		838.2	177530		838.5	321396
837.5	244304		837.7	178514		838	323154
837	243973		837.2	178976		837.5	320753
836.5	244445		836.7	178665		837	322983
836	244183		836.2	178604		836.5	319547
835.5	246163		835.7	179267		836	322983
835	246042		835.2	181146		835.5	323415
834.5	245700		834.7	181799		835	321536
834	247659		834.2	179840		834.5	321948
833.5	248473		833.7	178886		834	321446
833	246414		833.2	181176		833.5	322561
832.5	246524		832.7	179669		833	323354
832	245590		832.2	181257		832.5	324560
831.5	245268		831.7	182120		832	324640
831	246032		831.2	181839		831.5	325243
830.5	246283		830.7	182151		831	324660
830	247519		830.2	181558		830.5	326087
829.5	247740		829.7	182070		830	326117
829	247921		829.2	182814		829.5	324359
828.5	248533		828.7	184391		829	324771
828	250352		828.2	182663		828.5	325544
827.5	248744		827.7	186038		828	327112
827	247840		827.2	183447		827.5	327081
826.5	248674		826.7	183115		827	325755
826	250824		826.2	184471		826.5	326921
825.5	249920		825.7	183055		826	327765
825	249216		825.2	184793		825.5	329442
824.5	247700		824.7	186450		825	328257
824	249729		824.2	185426		824.5	328126
823.5	249699		823.7	183597		824	328850
823	250221		823.2	180222		823.5	328287
822.5	247971		822.7	183085		823	326238
822	252019		822.2	184180		822.5	328207
821.5	252753		821.7	184662		822	329181
821	250814		821.2	184702		821.5	325956
820.5	250804		820.7	182462		821	327674
820	250432		820.2	183467		820.5	332165
819.5	249257		819.7	185988		820	331451
819	253536		819.2	183999		819.5	330035
818.5	250231		818.7	185124		819	332717
818	252923		818.2	185164		818.5	333320
817.5	255927		817.7	185034		818	333903
817	252652		817.2	186561		817.5	333782
816.5	253988		816.7	183537		817	333702
816	254229		816.2	186169		816.5	335399
815.5	253325		815.7	186872		816	334395
815	252039		815.2	186842		815.5	333722
814.5	253094		814.7	186922		815	334525
814	254048		814.2	186711		814.5	335681
813.5	253004		813.7	186641		814	336404
813	255786		813.2	187907		813.5	336062
812.5	254983		812.7	185626		813	337178
812	254430		812.2	185908		812.5	337770
811.5	257735		811.7	186330		812	337459
811	256158		811.2	186782		811.5	337881
810.5	257193		810.7	187997		811	340543
810	258770		810.2	187636		810.5	339307
809.5	257846		809.7	187214		810	337449
809	256861		809.2	187033		809.5	338684
808.5	255455		808.7	188228		809	337198
808	254099		808.2	188218		808.5	340794
807.5	257424		807.7	188138		808	339438
807	254631		807.2	187626		807.5	339870
806.5	257313		806.7	187626		807	342793
806	257062		806.2	188138		806.5	344521
805.5	258348		805.7	189012		806	340302
805	256470		805.2	187636		805.5	339669
804.5	259383		804.7	188630		805	342170
804	255033		804.2	188962		804.5	340171
803.5	256721		803.7	189394		804	338323
803	257685		803.2	189404		803.5	337469
802.5	258740		802.7	190217		803	336936
802	260618		802.2	192538		802.5	337981
801.5	261342		801.7	191965		802	341517
801	258057		801.2	190217		801.5	344320
800.5	258991		800.7	189926		801	346098
800	260046		800.2	189002		800.5	343848
799.5	262165		799.7	188831		800	345254
799	260769		799.2	188580		799.5	344390
798.5	262376		798.7	188761		799	344642
798	262296		798.2	190529		798.5	344380
797.5	262025		797.7	191132		798	346420
797	260789		797.2	191202		797.5	345867
796.5	261703		796.7	190730		797	345104
796	262346		796.2	190840		796.5	344139
795.5	263934		795.7	189213		796	344099
795	263552		795.2	191101		795.5	345495
794.5	264305		794.7	191754		795	343999
794	262909		794.2	189635		794.5	348469
793.5	266294		793.7	190991		794	346329
793	263090		793.2	192869		793.5	346661
792.5	262939		792.7	193573		793	348027
792	265029		792.2	192458		792.5	347183
791.5	264436		791.7	193723		792	349001
791	265099		791.2	194738		791.5	349885
790.5	264396		790.7	194909		791	349132
790	263250		790.2	193643		790.5	350559
789.5	266284		789.7	195733		790	352959
789	266696		789.2	193854		789.5	349916
788.5	267922		788.7	195270		789	350719
788	266485		788.2	194276		788.5	348168
787.5	265059		787.7	194828		788	349906
787	267399		787.2	194909		787.5	350870
786.5	268032		786.7	194668		787	353924
786	265099		786.2	195944		786.5	353160
785.5	265712		785.7	196154		786	351965
785	268766		785.2	195009		785.5	351242
784.5	268454		784.7	196265		785	355792
784	270644		784.2	197320		784.5	353683
783.5	270735		783.7	198706		784	353221
783	269961		783.2	196004		783.5	354456
782.5	271347		782.7	196355		783	355039
782	269619		782.2	197350		782.5	354245
781.5	268705		781.7	196737		782	357129
781	268946		781.2	196476		781.5	357078
780.5	272392		780.7	197239		781	356285
780	272211		780.2	196807		780.5	357219
779.5	270272		779.7	197882		780	355119
779	274090		779.2	200454		779.5	357581
778.5	272000		778.7	201398		779	356044
778	273216		778.2	199831		778.5	361719
777.5	272402		777.7	200685		778	363859
777	271247		777.2	201368		777.5	362603
776.5	273648		776.7	199339		777	362945
776	275135		776.2	200424		776.5	359992
775.5	277877		775.7	200544		776	362272
775	276451		775.2	200786		775.5	361699
774.5	275687		774.7	203166		775	365878
774	277576		774.2	202252		774.5	366873
773.5	276179		773.7	205166		774	365456
773	277063		773.2	204844		773.5	363980
772.5	278319		772.7	203367		773	365537
772	277355		772.2	203357		772.5	365125
771.5	280780		771.7	204563		772	367014
771	280278		771.2	203568		771.5	367566
770.5	279535		770.7	204050		771	371956
770	281484		770.2	206994		770.5	367405
769.5	279203		769.7	205778		770	368530
769	281926		769.2	205567		769.5	372569
768.5	280710		768.7	205477		769	368731
768	280670		768.2	204503		768.5	371012
767.5	277736		767.7	203990		768	371152
767	279786		767.2	202262		767.5	369083
766.5	280810		766.7	203990		767	369907
766	279454		766.2	206281		766.5	364472
765.5	276652		765.7	204482		766	366501
765	281032		765.2	203056		765.5	366662
764.5	280419		764.7	203307		765	363005
764	276340		764.2	203679		764.5	365667
763.5	277043		763.7	204422		764	365597
763	277395		763.2	201157		763.5	365527
762.5	277887		762.7	202865		763	365306
762	279193		762.2	202483		762.5	366541
761.5	279746		761.7	202945		762	367164
761	278661		761.2	204603		761.5	369565
760.5	277807		760.7	204724		761	369736
760	281383		760.2	207426		760.5	369646
759.5	278741		759.7	205808		760	369394
759	282418		759.2	206502		759.5	367064
758.5	282307		758.7	205798		759	371615
758	285231		758.2	208019		758.5	372981
757.5	286275		757.7	207225		758	373694
757	287370		757.2	207285		757.5	374186
756.5	287300		756.7	210219		757	377562
756	285492		756.2	208049		756.5	376527
755.5	284116		755.7	208310		756	374327
755	284507		755.2	209314		755.5	375593
754.5	284558		754.7	208601		755	375944
754	286185		754.2	208039		754.5	372348
753.5	281524		753.7	205939		754	370600
753	281996		753.2	205377		753.5	371826
752.5	280640		752.7	207476		753	374226
752	278158		752.2	203126		752.5	373795
751.5	277616		751.7	203327		752	369575
751	279284		751.2	203538		751.5	366893
750.5	280871		750.7	202986		751	366441
750	279093		750.2	205246		750.5	367034
749.5	279334		749.7	202604		750	368802
749	279464		749.2	205628		749.5	368872
748.5	278711		748.7	206441		749	369384
748	277666		748.2	201288		748.5	369525
747.5	278661		747.7	203819		748	367164
747	279746		747.2	204071		747.5	366150
746.5	280800		746.7	202815		747	368782
746	278098		746.2	204482		746.5	368551
745.5	275536		745.7	204814		746	367767
745	277566		745.2	202664		745.5	368661
744.5	279535		744.7	203689		745	367084
744	278078		744.2	203990		744.5	367767
743.5	277877		743.7	204101		744	368189
743	276772		743.2	204573		743.5	369465
742.5	280941		742.7	201278		743	372087
742	279243		742.2	203448		742.5	368058
741.5	279213		741.7	204774		742	367405
741	282558		741.2	205276		741.5	372026
740.5	279525		740.7	204422		741	368189
740	279394		740.2	206833		740.5	367867
739.5	282147		739.7	207325		740	369204
739	279987		739.2	205708		739.5	369344
738.5	281062		738.7	204271		739	369274
738	280338		738.2	205718		738.5	368852
737.5	282408		737.7	209093		738	371414
737	282830		737.2	206793		737.5	368942
736.5	281323		736.7	206833		737	368088
736	283051		736.2	206612		736.5	371444
735.5	281825		735.7	208340		736	370570
735	283623		735.2	207617		735.5	370148
734.5	282126		734.7	204492		735	372599
734	280419		734.2	209405		734.5	373252
733.5	281403		733.7	207335		734	370198
733	282016		733.2	207627		733.5	373011
732.5	284899		732.7	209314		733	371966
732	282498		732.2	207667		732.5	369404
731.5	282217		731.7	206391		732	373322
731	286064		731.2	208209		731.5	375874
730.5	286316		730.7	209093		731	376296
730	285552		730.2	207275		730.5	374086
729.5	286155		729.7	209656		730	375111
729	283694		729.2	209023		729.5	374990
728.5	288405		728.7	207506		729	378044
728	288285		728.2	208862		728.5	381459
727.5	286366		727.7	210219		728	375804
727	289370		727.2	210399		727.5	375854
726.5	287521		726.7	210751		727	375352
726	283915		726.2	210942		726.5	379018
725.5	286014		725.7	211032		726	378647
725	287802		725.2	211776		725.5	377451
724.5	286296		724.7	213895		725	377863
724	288546		724.2	211846		724.5	379360
723.5	289560		723.7	212579		724	381259
723	290615		723.2	211103		723.5	380706
722.5	293026		722.7	212469		723	378918
722	294885		722.2	214498		722.5	380907
721.5	296271		721.7	218436		722	387607
721	298772		721.2	218747		721.5	388682
720.5	298752		720.7	218868		721	388562
720	300390		720.2	220827		720.5	389566
719.5	304288		719.7	220264		720	390250
719	301435		719.2	217221		719.5	390661
718.5	302198		718.7	218456		719	391987
718	301304		718.2	218034		718.5	387316
717.5	296884		717.7	216206		718	390109
717	294533		717.2	215663		717.5	387075
716.5	291419		716.7	213835		717	383197
716	290485		716.2	213644		716.5	379922
715.5	289731		715.7	210490		716	381098
715	287642		715.2	209063		715.5	377300
714.5	285150		714.7	209304		715	378265
714	288275		714.2	212087		714.5	375794
713.5	286738		713.7	212750		714	377220
713	291339		713.2	211786		713.5	377280
712.5	288385		712.7	210791		713	374759
712	284909		712.2	208561		712.5	374638
711.5	286918		711.7	207607		712	373784
711	283071		711.2	207014		711.5	372438
710.5	281393		710.7	204392		711	368299
710	273618		710.2	202041		710.5	365205
709.5	270584		709.7	195291		710	359097
709	260639		709.2	193964		709.5	352497
708.5	258599		708.7	190147		709	343958
708	253586		708.2	186812		708.5	339086
707.5	250462		707.7	182804		708	333983
707	244656		707.2	182743		707.5	328106
706.5	243028		706.7	181849		707	322018
706	241672		706.2	177680		706.5	320100
705.5	237955		705.7	175380		706	316553
705	237111		705.2	174626		705.5	317307
704.5	237845		704.7	174717		705	314293
704	236629		704.2	174757		704.5	311430
703.5	238066		703.7	174546		704	315599
703	240567		703.2	174154		703.5	314896
702.5	237704		702.7	172567		703	315740
702	235313		702.2	173491		702.5	311892
701.5	239040		701.7	174235		702	313751
701	234761		701.2	174084		701.5	312435
700.5	234811		700.7	175149		701	311621
700	236669		700.2	173009		700.5	311350
699.5	237393		699.7	174124		700	312324
699	237342		699.2	175098		699.5	311681
698.5	236408		698.7	171703		699	309310
698	233445		698.2	171844		698.5	310375
697.5	233726		697.7	169282		698	312083
697	234690		697.2	172878		697.5	310004
696.5	233927		696.7	171864		697	308215
696	231978		696.2	170829		696.5	307603
695.5	232852		695.7	171452		696	305573
695	233977		695.2	170025		695.5	305523
694.5	234118		694.7	171663		695	307773
694	232982		694.2	170256		694.5	310074
693.5	231305		693.7	171653		694	309712
693	231666		693.2	170467		693.5	310144
692.5	232751		692.7	171050		693	303976
692	234550		692.2	168880		692.5	305091
691.5	234409		691.7	169181		692	303705
691	231857		691.2	169322		691.5	306558
690.5	230441		690.7	167544		691	305081
690	230381		690.2	168599		690.5	304016
689.5	232139		689.7	169774		690	306196
689	234017		689.2	171703		689.5	303383
688.5	235142		688.7	172326		689	306427
688	234288		688.2	170779		688.5	307623
687.5	231948		687.7	170156		688	309582
687	232038		687.2	167333		687.5	305865
686.5	231747		686.7	165314		687	302077
686	225960		686.2	165565		686.5	301565
685.5	224574		685.7	166720		686	300902
685	227437		685.2	166811		685.5	300018
684.5	225880		684.7	167002		685	298823
684	222284		684.2	170136		684.5	295568
683.5	223379		683.7	168046		684	297195
683	222947		683.2	171060		683.5	297115
682.5	224022		682.7	171392		683	299737
682	223419		682.2	167574		682.5	296803
681.5	222675		681.7	165826		682	295136
681	223298		681.2	164661		681.5	297677
680.5	224745		680.7	164450		681	296402
680	224986		680.2	166228		680.5	298160
679.5	225800		679.7	165334		680	299456
679	225267		679.2	164098		679.5	301605
678.5	226854		678.7	167855		679	302459
678	226483		678.2	165404		678.5	301344
677.5	228612		677.7	164822		678	298873
677	228030		677.2	164952		677.5	300460
676.5	227427		676.7	166198		677	303052
676	226593		676.2	168368		676.5	301274
675.5	229054		675.7	169061		676	303404
675	227769		675.2	165706		675.5	303625
674.5	228944		674.7	166278		675	303614
674	229738		674.2	168760		674.5	301455
673.5	230310		673.7	168177		674	302982
673	230762		673.2	168297		673.5	304107
672.5	228854		672.7	167745		673	304358
672	230370		672.2	168066		672.5	302821
671.5	230873		671.7	169352		672	305202
671	229135		671.2	169071		671.5	303142
670.5	230170		670.7	169603		671	302972
670	231988		670.2	169413		670.5	304951
669.5	234077		669.7	169392		670	304127
669	230190		669.2	170367		669.5	305041
668.5	230160		668.7	169001		669	304087
668	233856		668.2	170357		668.5	308195
667.5	232249		667.7	170688		668	308226
667	230752		667.2	171361		667.5	309491
666.5	231355		666.7	168669		667	305995
666	232962		666.2	169071		666.5	307100
665.5	231837		665.7	168207		666	304880
665	230401		665.2	166449		665.5	303323
664.5	229718		664.7	169342		665	305192
664	228020		664.2	169222		664.5	305021
663.5	229687		663.7	169965		664	301736
663	231887		663.2	169644		663.5	301846
662.5	232269		662.7	168287		663	303062
662	229034		662.2	169463		662.5	303856
661.5	229758		661.7	168267		662	302399
661	230581		661.2	167735		661.5	302740
660.5	232571		660.7	169965		661	305212
660	232520		660.2	168971		660.5	306819
659.5	231666		659.7	168428		660	302600
659	234007		659.2	170889		659.5	306287
658.5	235393		658.7	173772		659	309521
658	235765		658.2	172708		658.5	307794
657.5	238548		657.7	177771		658	310215
657	241501		657.2	176635		657.5	313329
656.5	240848		656.7	177851		657	314785
656	246012		656.2	178916		656.5	317799
655.5	244214		655.7	179107		656	318462
655	243601		655.2	178835		655.5	317859
654.5	244746		654.7	180372		655	320351
654	242938		654.2	178695		654.5	320933
653.5	242546		653.7	178835		654	324550
653	244294		653.2	178293		653.5	320612
652.5	244756		652.7	178012		653	318804
652	247318		652.2	176947		652.5	318462
651.5	247107		651.7	177660		652	319798
651	248393		651.2	182502		651.5	320331
650.5	251919		650.7	182633		651	322702
650	254651		650.2	186249		650.5	328860
649.5	259393		649.7	191564		650	333059
649	267168		649.2	197832		649.5	337750
648.5	276692		648.7	203066		649	346008
648	285090		648.2	209144		648.5	356345
647.5	287612		647.7	213875		648	369525
647	286768		647.2	210600		647.5	375914
646.5	277264		646.7	204683		647	373594
646	266284		646.2	193703		646.5	360805
645.5	252552		645.7	183537		646	341186
645	240286		645.2	176867		645.5	324449
644.5	234801		644.7	169734		645	314735
644	226201		644.2	167413		644.5	306297
643.5	223127		643.7	164992		644	296522
643	221018		643.2	164912		643.5	293528
642.5	222947		642.7	163114		643	293137
642	221028		642.2	163485		642.5	293709
641.5	225860		641.7	164862		642	293709
641	228522		641.2	167413		641.5	292353
640.5	232360		640.7	170638		641	295809
640	234439		640.2	173833		640.5	303564
639.5	237885		639.7	173622		640	307221
639	234359		639.2	170457		639.5	307362
638.5	225739		638.7	163425		639	305945
638	215774		638.2	157930		638.5	297557
637.5	211484		637.7	152526		638	281353
637	201559		637.2	149401		637.5	271327
636.5	197772		636.7	144630		637	264034
636	192920		636.2	142952		636.5	259724
635.5	189153		635.7	139376		636	253747
635	186340		635.2	136934		635.5	248352
634.5	182030		634.7	132866		635	242606
634	180583		634.2	130877		634.5	238950
633.5	177650		633.7	130093		634	236207
633	174285		633.2	128305		633.5	235624
632.5	172416		632.7	127019		633	232982
632	173140		632.2	126005		632.5	230772
631.5	172105		631.7	126246		632	227266
631	172718		631.2	126155		631.5	228934
630.5	170156		630.7	126778		631	226684
630	171181		630.2	127029		630.5	227708
629.5	171301		629.7	126457		630	226824
629	172255		629.2	124387		629.5	229436
628.5	172999		628.7	127833		629	227397
628	172647		628.2	127381		628.5	228733
627.5	174014		627.7	127351		628	229908
627	171201		627.2	126276		627.5	228582
626.5	166740		626.7	125532		627	225528
626	162993		626.2	122619		626.5	219411
625.5	162672		625.7	119997		626	217030
625	161326		625.2	118872		625.5	214548
624.5	160251		624.7	116873		625	211705
624	158513		624.2	116783		624.5	211846
623.5	155670		623.7	114874		624	208692
623	155841		623.2	115055		623.5	209284
622.5	154866		622.7	112513		623	207858
622	153811		622.2	113086		622.5	207858
621.5	152646		621.7	114914		622	205748
621	152777		621.2	113045		621.5	206703
620.5	152475		620.7	114703		621	206512
620	150687		620.2	114683		620.5	204392
619.5	151250		619.7	111046		620	204201
619	150536		619.2	110906		619.5	203046
618.5	149130		618.7	110383		619	202393
618	149020		618.2	109550		618.5	199741
617.5	147894		617.7	109258		618	197792
617	147894		617.2	110082		617.5	198957
616.5	146498		616.7	108374		617	197521
616	146287		616.2	108666		616.5	196144
615.5	146900		615.7	108223		616	198766
615	147744		615.2	107339		615.5	197501
614.5	146016		614.7	107088		615	194919
614	146267		614.2	106928		614.5	195019
613.5	147543		613.7	106857		614	196958
613	146689		613.2	107179		613.5	196426
612.5	146337		612.7	108193		613	196787
612	147000		612.2	107651		612.5	198043
611.5	148778		611.7	108585		612	197792
611	147683		611.2	110162		611.5	199570
610.5	149341		610.7	108465		611	198606
610	148788		610.2	108876		610.5	196546
609.5	147603		609.7	108897		610	197350
609	147995		609.2	108254		609.5	199289
608.5	148658		608.7	109921		609	196737
608	149954		608.2	110393		608.5	197702
607.5	150115		607.7	109610		608	198535
607	151199		607.2	109961		607.5	200193
606.5	151501		606.7	108836		607	200384
606	153570		606.2	111719		606.5	200806
605.5	151792		605.7	111127		606	202112
605	151792		605.2	111599		605.5	199801
604.5	153339		604.7	111488		605	200715
604	154294		604.2	112031		604.5	203176
603.5	154073		603.7	113025		604	205236
603	153540		603.2	113287		603.5	206170
602.5	153962		602.7	114241		603	204503
602	157488		602.2	115567		602.5	205065
601.5	157378		601.7	112754		602	208300
601	154796		601.2	112824		601.5	207637
600.5	156112		600.7	114321		601	208400
600	158211		600.2	115185		600.5	210771
599.5	157488		599.7	115175		600	210329
599	157498		599.2	118370		599.5	208953
598.5	159507		598.7	118028		599	209736
598	159558		598.2	117375		598.5	211896
597.5	160472		597.7	117888		598	210148
597	161135		597.2	118772		597.5	212278
596.5	161898		596.7	119173		597	213383
596	163526		596.2	118380		596.5	213634
595.5	162571		595.7	118520		596	216387
595	161235		595.2	118741		595.5	215935
594.5	161426		594.7	118621		595	216146
594	163315		594.2	119887		594.5	216367
593.5	162873		593.7	118762		594	213473
593	161788		593.2	118490		593.5	216296
592.5	161567		592.7	117888		593	216939
592	163234		592.2	119394		592.5	215925
591.5	162491		591.7	119294		592	217120
591	161667		591.2	118470		591.5	215402
590.5	161959		590.7	118249		591	215292
590	161004		590.2	119244		590.5	214759
589.5	160994		589.7	119254		590	213303
589	161607		589.2	118169		589.5	212258
588.5	158131		588.7	117456		589	213614
588	160190		588.2	118882		588.5	213403
587.5	159738		587.7	118983		588	213313
587	159507		587.2	116652		587.5	211776
586.5	158633		586.7	117506		587	209646
586	159959		586.2	116843		586.5	210118
585.5	157086		585.7	116642		586	210982
585	158643		585.2	115125		585.5	209033
584.5	156815		584.7	114934		585	207084
584	154203		584.2	114191		584.5	207978
583.5	154284		583.7	114271		584	205728
583	155268		583.2	113287		583.5	204332
582.5	156323		582.7	113789		583	206893
582	155338		582.2	113628		582.5	206070
581.5	155589		581.7	114673		582	201589
581	155901		581.2	114452		581.5	202092
580.5	155901		580.7	114120		581	201077
580	157950		580.2	115818		580.5	204985
579.5	161778		579.7	117496		580	206903
579	162431		579.2	118902		579.5	207667
578.5	163676		578.7	119816		579	213584
578	165153		578.2	120088		578.5	211273
577.5	166680		577.7	121846		578	212620
577	169674		577.2	122830		577.5	215623
576.5	169101		576.7	125844		577	218386
576	172185		576.2	127280		576.5	223509
575.5	173893		575.7	129189		576	224092
575	176887		575.2	132122		575.5	224433
574.5	180583		574.7	132745		575	227106
574	185426		574.2	135257		574.5	232641
573.5	194567		573.7	144569		574	240647
573	208179		573.2	153168		573.5	253657
572.5	216467		572.7	158232		573	266545
572	220827		572.2	161195		572.5	279685
571.5	217683		571.7	158181		572	283473
571	218185		571.2	157779		571.5	280368
570.5	226161		570.7	168187		571	280449
570	236097		570.2	174104		570.5	293639
569.5	237493		569.7	176696		570	301937
569	252984		569.2	188108		569.5	310235
568.5	296351		568.7	219260		569	321536
568	368330		568.2	273969		568.5	377572
567.5	377582		567.7	272955		568	465663
567	296824		567.2	211283		567.5	471882
566.5	223127		566.7	160874		567	372549
566	183868		566.2	133639		566.5	278892
565.5	171070		565.7	125954		566	233465
565	171452		565.2	126678		565.5	220757
564.5	149793		564.7	110323		565	221199
564	120710		564.2	88473.4		564.5	192046
563.5	102427		563.7	77041.3		564	154575
563	96027.9		563.2	71465.9		563.5	132554
562.5	91627.8		562.7	68281.4		563	123312
562	89759.3		562.2	67306.9		562.5	120088
561.5	88232.3		561.7	65599.1		562	118058
561	87358.4		561.2	64574.5		561.5	115989
560.5	86363.8		560.7	63268.5		561	115356
560	84485.3		560.2	63640.2		560.5	111247
559.5	83952.8		559.7	60978.1		560	109771
559	81461.5		559.2	59179.9		559.5	108505
558.5	79753.7		558.7	58496.7		559	107701
558	78407.5		558.2	57843.8		558.5	104677
557.5	74971.9		557.7	56427.3		558	101382
557	73967.3		557.2	55111.3		557.5	99554
556.5	72088.7		556.7	54036.4		557	96861.7
556	70139.8		556.2	52670.2		556.5	95254.4
555.5	69577.3		555.7	52027.2		556	92813.2
555	68773.6		555.2	51715.8		555.5	91005
554.5	68843.9		554.7	51444.6		555	92240.6
554	70230.2		554.2	51796.2		554.5	91567.5
553.5	71586.4		553.7	51715.8		554	92331
553	73615.7		553.2	53453.7		553.5	92682.6
552.5	76257.7		552.7	55231.9		553	94330.1
552	78528.1		552.2	57060.2		552.5	97323.8
551.5	78739.1		551.7	57492.2		552	99413.3
551	74660.5		551.2	54910.4		551.5	100589
550.5	70742.6		550.7	51585.2		551	96650.7
550	66533.4		550.2	49746.8		550.5	90070.7
549.5	68351.7		549.7	50148.7		550	87448.8
549	71747.2		549.2	52810.8		549.5	88383
548.5	80557.3		548.7	60827.4		549	94641.6
548	87378.4		548.2	65488.6		548.5	105963
547.5	84877		547.7	61681.3		548	113327
547	73897		547.2	54006.3		547.5	108655
546.5	63499.6		546.7	45778.8		547	95585.9
546	56768.9		546.2	42182.4		546.5	82516.3
545.5	52680.2		545.7	40183.2		546	73927.1
545	48933.1		545.2	36767.7		545.5	69808.3
544.5	44633.5		544.7	33321.9		545	65076.7
544	42403.4		544.2	31865.3		544.5	59521.4
543.5	39962.2		543.7	30408.7		544	55111.3
543	38716.5		543.2	29243.3		543.5	52559.7
542.5	37280		542.7	28710.9		543	51494.8
542	36667.2		542.2	27736.5		542.5	51545
541.5	36024.3		541.7	27314.6		542	49837.3
541	36536.6		541.2	27284.4		541.5	49304.8
540.5	36707.4		540.7	26380.3		541	49395.2
540	36335.7		540.2	26269.8		540.5	48913
539.5	35582.3		539.7	25616.8		540	48029
539	34075.4		539.2	25657		539.5	46723.1
538.5	34145.7		538.7	25616.8		539	46140.4
538	33583.1		538.2	25687.1		538.5	45537.7
537.5	33402.3		537.7	24240.5		538	44623.5
537	34105.5		537.2	25104.5		537.5	45075.5
536.5	33452.5		536.7	24752.9		537	44824.4
536	33161.2		536.2	24039.6		536.5	45095.6
535.5	32196.8		535.7	24079.8		536	44151.3
535	31915.5		535.2	23617.7		535.5	42483.7
534.5	31051.6		534.7	24099.9		535	43297.4
534	33060.8		534.2	24863.4		534.5	43628.9
533.5	34447.1		533.7	25817.7		534	44754.1
533	37048.9		533.2	27264.3		533.5	46130.4
532.5	42041.7		532.7	30107.3		533	49716.7
532	49264.6		532.2	36024.3		532.5	56547.9
531.5	54950.6		531.7	41951.3		532	67216.5
531	57773.4		531.2	43096.5		531.5	78216.7
530.5	53112.2		530.7	40233.5		531	82857.8
530	46421.7		530.2	33683.6		530.5	76257.7
529.5	38746.7		529.7	29655.2		530	63660.3
529	33502.8		529.2	27535.6		529.5	52770.6
528.5	31584		528.7	24461.5		529	45969.6
528	31071.7		528.2	23276.1		528.5	42554
527.5	31985.9		527.7	22613.1		528	40735.8
527	30730.1		527.2	22060.6		527.5	41690.1
526.5	28459.8		526.7	21447.8		527	40133
526	28449.7		526.2	21317.2		526.5	39259
525.5	28640.6		525.7	20212.2		526	38133.9
525	28520.1		525.2	20202.1		525.5	37551.2
524.5	28520.1		524.7	20654.2		525	37179.5
524	27555.7		524.2	21317.2		524.5	37149.4
523.5	27927.3		523.7	20553.7		524	37008.8
523	28439.7		523.2	20533.6		523.5	37300.1
522.5	27626		522.7	20302.6		523	37400.5
522	27505.4		522.2	20604		522.5	36667.2
521.5	27917.3		521.7	20081.6		522	36827.9
521	28279		521.2	20825		521.5	36817.9
520.5	27997.7		520.7	20845.1		521	36606.9
520	27535.6		520.2	20292.5		520.5	37038.9
519.5	26922.8		519.7	20061.5		520	37079.1
519	27887.2		519.2	20252.4		519.5	36185
518.5	26882.6		518.7	20744.6		519	37139.4
518	27163.9		518.2	20513.5		518.5	36144.8
517.5	27525.5		517.7	20905.3		518	36064.5
517	26902.7		517.2	20533.6		517.5	36717.4
516.5	27585.8		516.7	19940.9		517	36275.4
516	27194		516.2	19549.1		516.5	36104.6
515.5	26812.3		515.7	19760.1		516	35743
515	26430.5		515.2	20091.6		515.5	36245.3
514.5	26952.9		514.7	20091.6		515	36064.5
514	26862.5		514.2	19589.3		514.5	35722.9
513.5	26551.1		513.7	19830.4		514	36777.7
513	27103.6		513.2	20352.8		513.5	36094.6
512.5	26561.1		512.7	20704.4		513	35401.4
512	26802.2		512.2	19840.5		512.5	36707.4
511.5	26872.5		511.7	19509		512	36647.1
511	27033.3		511.2	19609.4		511.5	36526.6
510.5	27244.2		510.7	19699.8		511	35763.1
510	27184		510.2	20312.6		510.5	36898.3
509.5	26199.5		509.7	19961		510	36606.9
509	26561.1		509.2	20081.6		509.5	36506.5
508.5	26852.4		508.7	20292.5		509	35069.9
508	27123.7		508.2	20483.4		508.5	35662.6
507.5	26651.5		507.7	19951		508	35321.1
507	27143.8		507.2	19699.8		507.5	36255.3
506.5	27133.7		506.7	20443.2		507	35522
506	27023.2		506.2	20513.5		506.5	35873.6
505.5	26892.6		505.7	20362.9		506	36817.9
505	26510.9		505.2	19077		505.5	36466.3
504.5	27053.4		504.7	19981.1		505	37038.9
504	26892.6		504.2	20403		504.5	36436.1
503.5	27364.8		503.7	20985.7		504	36014.2
503	27033.3		503.2	20372.9		503.5	35441.6
502.5	26561.1		502.7	19880.7		503	35662.6
502	26731.9		502.2	20001.2		502.5	35843.4
501.5	27194		501.7	19810.3		502	36566.7
501	26671.6		501.2	20021.3		501.5	35933.9
500.5	26601.3		500.7	19328.1		501	35712.9
500	26912.7		500.2	19709.9		500.5	36024.3
499.5	27184		499.7	19920.8		500	36285.5
499	27153.8		499.2	19810.3		499.5	35753
498.5	26892.6		498.7	19679.7		499	36858.1
498	26028.7		498.2	19810.3		498.5	35843.4
497.5	26450.6		497.7	20041.4		498	36807.8
497	26269.8		497.2	19830.4		497.5	36004.2
496.5	26752		496.7	20011.3		497	35401.4
496	27425.1		496.2	19589.3		496.5	36134.8
495.5	26500.8		495.7	19378.4		496	35903.7
495	26591.3		495.2	20262.4		495.5	36426.1
494.5	27354.7		494.7	20362.9		495	36375.9
494	26983		494.2	20382.9		494.5	36134.8
493.5	26721.9		493.7	19920.8		494	36154.9
493	26741.9		493.2	20423.1		493.5	35903.7
492.5	27445.1		492.7	20403		493	36335.7
492	27043.3		492.2	19800.3		492.5	36787.8
491.5	26983		491.7	19800.3		492	36737.5
491	26922.8		491.2	20453.3		491.5	37109.2
490.5	26621.4		490.7	20212.2		491	36848
490	27153.8		490.2	20533.6		490.5	36355.8
489.5	27224.1		489.7	19840.5		490	36707.4
489	26721.9		489.2	20232.3		489.5	37551.2
488.5	27284.4		488.7	20212.2		489	36385.9
488	27194		488.2	19920.8		488.5	36315.6
487.5	27043.3		487.7	19920.8		488	37300.1
487	27465.2		487.2	20272.4		487.5	36827.9
486.5	27364.8		486.7	19971.1		487	36335.7
486	27354.7		486.2	20021.3		486.5	36516.5
485.5	27334.6		485.7	20011.3		486	36848
485	27143.8		485.2	20091.6		485.5	36375.9
484.5	27626		484.7	20362.9		485	36054.4
484	28078		484.2	19498.9		484.5	36627
483.5	28148.4		483.7	19940.9		484	36938.4
483	26862.5		483.2	19689.8		483.5	36797.8
482.5	26983		482.7	20774.7		483	37059
482	27214.1		482.2	20513.5		482.5	37018.8
481.5	27847		481.7	20302.6		482	36807.8
481	27194		481.2	20533.6		481.5	36355.8
480.5	27033.3		480.7	20604		481	36476.3
480	27374.8		480.2	20403		480.5	36858.1
479.5	27525.5		479.7	19649.6		480	36687.3
479	26762		479.2	20453.3		479.5	35994.1
478.5	27394.9		478.7	20473.4		479	36215.1
478	27394.9		478.2	20604		478.5	36215.1
477.5	26963		477.7	20151.9		478	36446.2
477	27294.5		477.2	19940.9		477.5	36044.4
476.5	26651.5		476.7	19900.7		477	35893.7
476	26932.8		476.2	20202.1		476.5	35562.2
475.5	27284.4		475.7	20111.7		476	35602.3
475	27033.3		475.2	19428.6		475.5	36074.5
474.5	26963		474.7	19579.3		475	35240.7
474	27605.9		474.2	19679.7		474.5	35994.1
473.5	27264.3		473.7	19770.2		474	36024.3
473	26500.8		473.2	20493.5		473.5	36496.4
472.5	26400.4		472.7	19679.7		473	37139.4
472	26621.4		472.2	20172		472.5	36416.1
471.5	26701.8		471.7	20222.2		472	36546.7
471	27043.3		471.2	19709.9		471.5	37772.2
470.5	26832.4		470.7	19810.3		471	36928.4
470	26832.4		470.2	20292.5		470.5	35903.7
469.5	26983		469.7	19971.1		470	36406
469	26731.9		469.2	20453.3		469.5	36617
468.5	27636		468.7	20433.2		469	36908.3
468	27646.1		468.2	20242.3		468.5	36144.8
467.5	27133.7		467.7	19639.6		468	35803.3
467	26952.9		467.2	20001.2		467.5	36717.4
466.5	26310		466.7	20895.3		467	36848
466	27374.8		466.2	20473.4		466.5	36737.5
465.5	28057.9		465.7	20814.9		466	36074.5
465	27173.9		465.2	20784.8		465.5	35783.2
464.5	27113.6		464.7	20423.1		465	36416.1
464	27244.2		464.2	20161.9		464.5	36385.9
463.5	27364.8		463.7	20242.3		464	36807.8
463	27776.7		463.2	20604		463.5	37420.6
462.5	26651.5		462.7	20282.5		463	36546.7
462	26691.7		462.2	20513.5		462.5	36627
461.5	27043.3		461.7	20473.4		462	36114.7
461	26963		461.2	20081.6		461.5	36747.6
460.5	27163.9		460.7	20292.5		461	36144.8
460	27615.9		460.2	20413.1		460.5	36014.2
459.5	27184		459.7	20202.1		460	36285.5
459	27254.3		459.2	19800.3		459.5	35200.5
458.5	27274.4		458.7	20252.4		459	36757.6
458	26993.1		458.2	20875.2		458.5	37330.2
457.5	27224.1		457.7	20583.9		458	36777.7
457	27686.2		457.2	19770.2		457.5	36817.9
456.5	26983		456.7	20322.7		457	36697.3
456	27113.6		456.2	20644.1		456.5	36315.6
455.5	27063.4		455.7	20393		456	36757.6
455	26942.9		455.2	21005.8		455.5	36345.7
454.5	26701.8		454.7	20031.3		455	36546.7
454	25928.2		454.2	20081.6		454.5	36436.1
453.5	27153.8		453.7	20111.7		454	36717.4
453	28178.5		453.2	20413.1		453.5	36004.2
452.5	26169.3		452.7	21417.7		453	38164
452	26611.3		452.2	20855.1		452.5	36898.3
451.5	27505.4		451.7	20905.3		452	37460.8
451	26541		451.2	20513.5		451.5	36044.4
450.5	26631.4		450.7	20252.4		451	36747.6
450	27475.3		450.2	20041.4		450.5	35984.1
449.5	27344.7		449.7	20151.9		450	36737.5
449	26591.3		449.2	19780.2		449.5	35994.1
448.5	26942.9		448.7	20202.1		449	36375.9
448	27676.2		448.2	20101.7		448.5	37229.8
447.5	26731.9		447.7	20744.6		448	36657.2
447	27224.1		447.2	20614		447.5	35712.9
446.5	27736.5		446.7	20362.9		447	37259.9
446	26802.2		446.2	20362.9		446.5	37239.8
445.5	26239.7		445.7	20654.2		446	37028.9
445	26721.9		445.2	20302.6		445.5	37400.5
444.5	27204.1		444.7	20212.2		445	37511.1
444	27204.1		444.2	20573.8		444.5	36928.4
443.5	27515.5		443.7	20865.1		444	36245.3
443	26741.9		443.2	19689.8		443.5	36175
442.5	27485.3		442.7	21076.1		443	38013.3
442	27545.6		442.2	20563.8		442.5	38746.7
441.5	27173.9		441.7	20814.9		442	37872.7
441	27595.8		441.2	20985.7		441.5	37119.3
440.5	27344.7		440.7	21287.1		441	37179.5
440	28037.9		440.2	21106.2		440.5	37772.2
439.5	28128.3		439.7	20835		440	37521.1
439	28007.7		439.2	20734.5		439.5	37651.7
438.5	27736.5		438.7	20704.4		439	37912.9
438	27766.6		438.2	20865.1		438.5	37953.1
437.5	27877.1		437.7	21076.1		438	37641.6
437	27776.7		437.2	20835		437.5	37641.6
436.5	26842.4		436.7	20774.7		437	37209.7
436	27676.2		436.2	20784.8		436.5	37420.6
435.5	27907.3		435.7	20674.3		436	37631.6
435	28198.6		435.2	20634.1		435.5	37390.5
434.5	28469.8		434.7	20624		435	37822.5
434	28208.6		434.2	20563.8		434.5	37681.8
433.5	28007.7		433.7	20071.5		434	38164
433	28248.8		433.2	20634.1		433.5	37772.2
432.5	28078		432.7	21056		433	37651.7
432	27726.4		432.2	21608.5		432.5	36988.7
431.5	28248.8		431.7	21337.3		432	37802.4
431	27575.7		431.2	20814.9		431.5	38003.3
430.5	27736.5		430.7	20714.5		431	37852.6
430	27887.2		430.2	21287.1		430.5	37912.9
429.5	28439.7		429.7	20614		430	37400.5
429	27746.5		429.2	20332.7		429.5	37591.4
428.5	27204.1		428.7	20754.6		429	38314.7
428	28108.2		428.2	20473.4		428.5	38616.1
427.5	27314.6		427.7	20634.1		428	36888.2
427	27495.4		427.2	20945.5		427.5	37350.3
426.5	27435.1		426.7	21277		427	38274.5
426	27425.1		426.2	21126.3		426.5	38505.6
425.5	28962.1		425.7	20473.4		426	37330.2
425	28801.3		425.2	20764.7		425.5	37400.5
424.5	28469.8		424.7	20784.8		425	38596
424	27726.4		424.2	21417.7		424.5	38083.7
423.5	28279		423.7	20393		424	37973.2
423	27706.3		423.2	20262.4		423.5	38164
422.5	28088.1		422.7	21186.6		423	38837.1
422	28228.7		422.2	21106.2		422.5	38274.5
421.5	28399.5		421.7	20654.2		422	38284.6
421	28118.2		421.2	21277		421.5	38143.9
420.5	28349.3		420.7	21417.7		421	37912.9
420	27636		420.2	20352.8		420.5	38184.1
419.5	27515.5		419.7	20774.7		420	38495.5
419	28218.7		419.2	20473.4		419.5	38214.3
418.5	27947.4		418.7	20955.6		419	38063.6
418	27887.2		418.2	20764.7		418.5	38123.8
417.5	27555.7		417.7	21056		418	38756.7
417	28359.3		417.2	21246.9		417.5	38013.3
416.5	28972.1		416.7	20634.1		417	37953.1
416	27967.5		416.2	20835		416.5	38435.3
415.5	28520.1		415.7	21307.2		416	37259.9
415	28801.3		415.2	20905.3		415.5	38194.2
414.5	28489.9		414.7	21035.9		415	38646.2
414	28731		414.2	20252.4		414.5	38596
413.5	29152.9		413.7	20754.6		414	37802.4
413	28108.2		413.2	21618.6		413.5	37651.7
412.5	27515.5		412.7	21025.9		413	37712
412	29022.3		412.2	21678.9		412.5	39088.2
411.5	29092.7		411.7	21066.1		412	38455.4
411	27786.7		411.2	21136.4		411.5	39058.1
410.5	28279		410.7	20865.1		411	39028
410	28399.5		410.2	22141		410.5	38274.5
409.5	28489.9		409.7	22110.8		410	38415.2
409	28479.9		409.2	21970.2		409.5	39017.9
408.5	29474.4		408.7	21538.2		409	39952.2
408	28710.9		408.2	21126.3		408.5	39610.6
407.5	28289		407.7	21528.2		408	39520.2
407	29986.7		407.2	22181.1		407.5	38626.1
406.5	30489		406.7	21990.3		407	39238.9
406	29333.8		406.2	22040.5		406.5	39841.7
405.5	29223.3		405.7	21256.9		406	39841.7
405	29363.9		405.2	21759.2		405.5	39972.3
404.5	29705.5		404.7	21196.7		405	39228.9
404	29283.5		404.2	21407.6		404.5	39339.4
403.5	28911.8		403.7	21809.5		404	38696.5
403	28429.6		403.2	21518.1		403.5	39470
402.5	28660.7		402.7	21287.1		403	39319.3
402	27676.2		402.2	22623.2		402.5	39218.8
401.5	28771.2		401.7	21618.6		402	38877.3
401	28540.1		401.2	21035.9		401.5	38666.3
400.5	28570.3		400.7	21608.5		401	38515.6
400	29584.9		400.2	21337.3		400.5	39048.1
399.5	29665.3		399.7	21508.1		400	38917.5
399	29765.7		399.2	21618.6		399.5	39228.9
398.5	28731		398.7	21317.2		399	39851.7
398	28550.2		398.2	21367.4		398.5	39118.4
397.5	27314.6		397.7	20965.6		398	37681.8
397	28359.3		397.2	21267		397.5	38375
396.5	28690.8		396.7	21347.3		397	38515.6
396	27776.7		396.2	20523.6		396.5	38294.6
395.5	28188.5		395.7	20583.9		396	38274.5
395	28088.1		395.2	20724.5		395.5	37963.1
394.5	28138.3		394.7	21307.2		395	38154
394	27857		394.2	21056		394.5	37691.9
393.5	28188.5		393.7	21005.8		394	37591.4
393	28138.3		393.2	20674.3		393.5	38164
392.5	28399.5		392.7	20513.5		393	38304.7
392	28228.7		392.2	20794.8		392.5	38194.2
391.5	27686.2		391.7	20242.3		392	38194.2
391	27585.8		391.2	20322.7		391.5	38435.3
390.5	27806.8		390.7	20804.9		391	38465.4
390	28439.7		390.2	20664.2		390.5	38817
389.5	28831.5		389.7	20724.5		390	38354.9
389	28690.8		389.2	20825		389.5	38123.8
388.5	28258.9		388.7	21186.6		389	38616.1
388	27545.6		388.2	20915.4		388.5	38224.3
387.5	28319.1		387.7	20593.9		388	37491
387	28128.3		387.2	20985.7		387.5	38616.1
386.5	28279		386.7	20845.1		387	38646.2
386	28439.7		386.2	21287.1		386.5	38043.5
385.5	28108.2		385.7	21106.2		386	38013.3
385	28610.5		385.2	20704.4		385.5	38425.2
384.5	28500		384.7	20322.7		385	37732.1
384	28078		384.2	21407.6		384.5	37641.6
383.5	27947.4		383.7	21357.4		384	37922.9
383	28771.2		383.2	21287.1		383.5	37872.7
382.5	28198.6		382.7	21046		383	37933
382	27806.8		382.2	20814.9		382.5	38344.9
381.5	28349.3		381.7	21025.9		382	38807
381	27947.4		381.2	21066.1		381.5	38977.7
380.5	28198.6		380.7	21407.6		381	37280
380	28510		380.2	21628.6		380.5	37541.2
379.5	28630.6		379.7	21789.4		380	38736.6
379	29002.3		379.2	20825		379.5	38606
378.5	28550.2		378.7	20403		379	38495.5
378	28891.7		378.2	20905.3		378.5	38385
377.5	27836.9		377.7	20644.1		378	38686.4
377	28208.6		377.2	21246.9		377.5	38847.1
376.5	28479.9		376.7	20513.5		377	39188.7
376	28690.8		376.2	21407.6		376.5	38344.9
375.5	28047.9		375.7	21568.4		376	38184.1
375	28721		375.2	21186.6		375.5	38415.2
374.5	28610.5		374.7	21357.4		375	38184.1
374	28389.5		374.2	21467.9		374.5	38264.5
373.5	28801.3		373.7	21256.9		374	38756.7
373	28851.6		373.2	20835		373.5	38505.6
372.5	29484.4		372.7	20915.4		373	39118.4
372	28962.1		372.2	21869.7		372.5	38937.6
371.5	28439.7		371.7	21508.1		372	38113.8
371	29092.7		371.2	21658.8		371.5	38716.5
370.5	28821.4		370.7	21005.8		371	39269.1
370	28469.8		370.2	21216.7		370.5	38776.8
369.5	27766.6		369.7	21277		370	38565.9
369	29233.3		369.2	21578.4		369.5	37983.2
368.5	29142.9		368.7	21528.2		369	38515.6
368	29896.3		368.2	21729.1		368.5	39570.4
367.5	29384		367.7	21869.7		368	38405.1
367	29163		367.2	21809.5		367.5	39138.5
366.5	29062.5		366.7	21638.7		367	39068.2
366	28339.2		366.2	21889.8		366.5	38927.5
365.5	29032.4		365.7	21126.3		366	39570.4
365	28238.8		365.2	21046		365.5	39650.8
364.5	28319.1		364.7	21377.5		365	39289.2
364	29032.4		364.2	21889.8		364.5	40193.3
363.5	29092.7		363.7	21799.4		364	40062.7
363	28429.6		363.2	21839.6		363.5	40725.7
362.5	29464.4		362.7	22452.4		363	40052.6
362	29092.7		362.2	22191.2		362.5	40082.8
361.5	28379.4		361.7	21759.2		362	39801.5
361	28399.5		361.2	21377.5		361.5	39781.4
360.5	28972.1		360.7	21066.1		361	40424.3
360	29233.3		360.2	21588.4		360.5	40183.2
359.5	28952		359.7	21668.8		360	39711.1
359	28570.3		359.2	21638.7		359.5	39470
358.5	29645.2		358.7	21799.4		359	40092.8
358	29494.5		358.2	21668.8		358.5	40163.1
357.5	28952		357.7	21980.2		358	40615.2
357	29685.4		357.2	21367.4		357.5	40163.1
356.5	29394		356.7	21839.6		357	40313.8
356	29152.9		356.2	21859.7		356.5	39771.4
355.5	28449.7		355.7	22120.9		356	40233.5
355	28489.9		355.2	22000.3		355.5	38977.7
354.5	29333.8		354.7	21970.2		355	39861.8
354	29474.4		354.2	22070.6		354.5	40052.6
353.5	30458.9		353.7	22000.3		354	39962.2
353	30659.8		353.2	22251.5		353.5	40796
352.5	30197.7		352.7	22572.9		353	40133
352	30067.1		352.2	22552.8		352.5	40424.3
351.5	29142.9		351.7	21789.4		352	40424.3
351	29092.7		351.2	21688.9		351.5	40715.7
350.5	29504.5		350.7	22341.9		351	40775.9
350	29524.6		350.2	22623.2		350.5	41017
349.5	29213.2		349.7	22462.4		350	41730.3
349	29896.3		349.2	22161.1		349.5	40283.7
348.5	30026.9		348.7	21899.9		349	40765.9
348	30026.9		348.2	21407.6		348.5	41539.4
347.5	29494.5		347.7	21839.6		348	40544.9
347	29996.8		347.2	21648.7		347.5	41137.6
346.5	29866.2		346.7	22080.7		347	40765.9
346	29353.9		346.2	22120.9		346.5	39711.1
345.5	29424.2		345.7	22080.7		346	40996.9
345	29313.7		345.2	22743.7		345.5	40514.7
344.5	29816		344.7	22261.5		345	41117.5
344	30217.8		344.2	22040.5		344.5	40193.3
343.5	30649.8		343.7	22482.5		344	40996.9
343	30549.3		343.2	22351.9		343.5	39580.5
342.5	30609.6		342.7	22422.2		343	40976.9
342	30639.7		342.2	22010.4		342.5	41971.4
341.5	30669.9		341.7	22432.3		342	40856.3
341	30669.9		341.2	22583		341.5	40554.9
340.5	30509.1		340.7	23175.7		341	41549.5
340	29966.6		340.2	22623.2		340.5	41007
339.5	29966.6		339.7	22703.5		340	40755.8
339	29544.7		339.2	23035		339.5	41891
338.5	29906.4		338.7	22793.9		339	42955.9
338	29986.7		338.2	22412.2		338.5	42744.9
337.5	29946.6		337.7	23266.1		338	41579.6
337	30589.5		337.2	23678		337.5	41941.3
336.5	30599.5		336.7	23135.5		337	40303.8
336	30448.8		336.2	23155.6		336.5	42333
335.5	30378.5		335.7	23246		336	42172.3
335	30850.7		335.2	23627.7		335.5	40926.6
334.5	30860.7		334.7	23467		335	42534
334	30378.5		334.2	23436.9		334.5	42172.3
333.5	31292.7		333.7	23286.2		334	42935.8
333	31784.9		333.2	22552.8		333.5	42122.1
332.5	30720.1		332.7	23135.5		333	43528.5
332	30308.2		332.2	23085.3		332.5	42473.7
331.5	29625.1		331.7	22512.7		332	43277.3
331	29846.1		331.2	23055.1		331.5	42262.7
330.5	29986.7		330.7	23517.2		331	42795.1
330	30911		330.2	23055.1		330.5	41850.8
329.5	30911		329.7	23135.5		330	42363.2
329	31443.4		329.2	23165.6		329.5	43146.7
328.5	31513.7		328.7	23246		329	42333
328	31252.5		328.2	23406.7		328.5	42272.8
327.5	31001.4		327.7	23899		328	43438.1
327	31423.3		327.2	23276.1		327.5	42604.3
326.5	30860.7		326.7	23436.9		327	42654.5
326	30961.2		326.2	23959.3		326.5	43488.3
325.5	31282.6		325.7	23296.2		326	42554
325	31031.5		325.2	23647.8		325.5	42885.6
324.5	31855.3		324.7	23215.9		325	43166.8
324	31694.5		324.2	23075.2		324.5	43126.7
323.5	32056.2		323.7	23768.4		324	43729.4
323	31563.9		323.2	23356.5		323.5	43297.4
322.5	32367.6		322.7	23667.9		323	42755
322	32548.4		322.2	24230.5		322.5	44081
321.5	32146.6		321.7	23446.9		322	43890.1
321	31513.7		321.2	23436.9		321.5	43598.8
320.5	31724.7		320.7	23477.1		321	43126.7
320	32196.8		320.2	23858.8		320.5	43538.5
319.5	32196.8		319.7	24592.1		320	44302
319	31945.7		319.2	24310.9		319.5	45638.1
318.5	32196.8		318.7	24521.8		319	45286.5
318	32749.3		318.2	24079.8		318.5	43779.6
317.5	32417.8		317.7	23949.2		318	45587.9
317	32638.8		317.2	23356.5		317.5	44995.2
316.5	32638.8		316.7	24451.5		317	43819.8
316	32106.4		316.2	25134.6		316.5	44492.9
315.5	32910.1		315.7	24572		316	45447.2
315	32809.6		315.2	25235.1		315.5	44563.2
314.5	31764.8		314.7	24250.6		315	44091.1
314	32448		314.2	24471.6		314.5	43689.2
313.5	32548.4		313.7	24099.9		314	45447.2
313	32257.1		313.2	24220.4		313.5	46090.2
312.5	33171.3		312.7	24240.5		313	45336.7
312	33643.4		312.2	24230.5		312.5	45417.1
311.5	33131.1		311.7	24903.6		312	44513
311	32347.5		311.2	24120		311.5	44091.1
310.5	33342		310.7	24381.2		311	45296.6
310	33100.9		310.2	24903.6		310.5	44462.8
309.5	32769.4		309.7	24300.8		310	45688.3
309	32518.3		309.2	24230.5		309.5	45025.3
308.5	32648.9		308.7	24662.5		309	45477.4
308	32638.8		308.2	24431.4		308.5	45939.5
307.5	31714.6		307.7	24180.3		308	44904.8
307	31965.8		307.2	23487.1		307.5	45316.6
306.5	32407.8		306.7	24200.4		307	45296.6
306	32970.3		306.2	25104.5		306.5	44231.7
305.5	32538.4		305.7	24913.6		306	45266.4
305	32980.4		305.2	24491.7		305.5	45276.5
304.5	32498.2		304.7	24190.3		305	44904.8
304	32026		304.2	24109.9		304.5	44914.8
303.5	32417.8		303.7	24552		304	46019.9
303	32689.1		303.2	24451.5		303.5	46311.2
302.5	33090.9		302.7	24381.2		303	46271
302	32960.3		302.2	24361.1		302.5	45648.2
301.5	32789.5		301.7	24441.5		302	46039.9
301	32669		301.2	24582.1		301.5	45808.9
300.5	32498.2		300.7	25164.8		301	45768.7
300	33161.2		300.2	24843.3		300.5	45316.6
299.5	32086.3		299.7	24682.6		300	44633.5
299	33442.5		299.2	24602.2		299.5	44884.7
298.5	33040.7		298.7	24853.3		299	44995.2
298	31694.5		298.2	24381.2		298.5	44613.4
297.5	32769.4		297.7	24381.2		298	45467.3
297	32347.5		297.2	24762.9		297.5	44904.8
296.5	33201.4		296.7	23999.4		297	45387
296	32699.1		296.2	24320.9		296.5	44864.6
295.5	32608.7		295.7	24582.1		296	44995.2
295	32327.4		295.2	24562		295.5	44723.9
294.5	32819.7		294.7	24150.1		295	45618
294	33321.9		294.2	23919.1		294.5	45989.7
293.5	33070.8		293.7	24320.9		294	46150.4
293	33814.2		293.2	24461.5		293.5	45869.2
292.5	33171.3		292.7	25405.9		293	47205.3
292	33502.8		292.2	24963.8		292.5	45728.5
291.5	33733.8		291.7	24662.5		292	45537.7
291	33593.2		291.2	24511.8		291.5	46743.1
290.5	33271.7		290.7	25154.7		291	46883.8
290	33854.4		290.2	24481.6		290.5	46371.5
289.5	34406.9		289.7	25606.8		290	47094.8
289	35743		289.2	26731.9		289.5	46632.6
288.5	36154.9		288.7	26792.2		289	48310.3
288	37430.7		288.2	27284.4		288.5	50329.5
287.5	37973.2		287.7	29072.6		288	54187.1
287	38445.3		287.2	29072.6		287.5	54910.4
286.5	40354		286.7	31634.3		287	55010.8
286	43428		286.2	35190.5		286.5	54518.6
285.5	44955		285.7	36807.8		286	58737.8
285	49355.1		285.2	37079.1		285.5	63690.4
284.5	66503.3		284.7	48471		285	77362.8
284	85078		284.2	60184.4		284.5	105923
283.5	73625.7		283.7	54106.7		284	126768
283	50229		283.2	38907.4		283.5	103170
282.5	36506.5		282.7	28379.4		283	64735.2
282	32377.6		282.2	24893.5		282.5	48963.3
281.5	31644.3		281.7	23738.2		282	44432.6
281	31111.9		281.2	23828.7		281.5	43106.6
280.5	31523.7		280.7	23647.8		281	43598.8
280	31895.4		280.2	23386.6		280.5	42493.8
279.5	31574		279.7	23607.7		280	42031.7
279	30810.5		279.2	23507.2		279.5	41077.3
278.5	30418.7		278.7	23195.8		279	42684.6
278	31172.1		278.2	22934.6		278.5	43046.3
277.5	30710		277.7	23457		278	42363.2
277	30780.4		277.2	23386.6		277.5	42413.4
276.5	31202.3		276.7	23095.3		277	43277.3
276	30850.7		276.2	23567.5		276.5	42222.5
275.5	30780.4		275.7	23296.2		276	41961.3
275	31051.6		275.2	23446.9		275.5	42001.5
274.5	31383.1		274.7	23436.9		275	42895.6
274	30890.9		274.2	23607.7		274.5	43186.9
273.5	30700		273.7	23758.3		274	43759.5
273	32106.4		273.2	23246		273.5	42343.1
272.5	32146.6		272.7	23225.9		273	43739.5
272	31764.8		272.2	23567.5		272.5	44271.9
271.5	31805		271.7	23426.8		272	44271.9
271	31825.1		271.2	23778.4		271.5	43749.5
270.5	32136.5		270.7	24019.5		271	43036.2
270	31563.9		270.2	24401.3		270.5	43277.3
269.5	31774.9		269.7	23818.6		270	43548.6
269	32056.2		269.2	23909		269.5	43458.2
268.5	32156.6		268.7	23949.2		269	43066.4
268	31594.1		268.2	24230.5		268.5	43186.9
267.5	31152.1		267.7	23808.6		268	42212.5
267	31252.5		267.2	23818.6		267.5	43920.3
266.5	31865.3		266.7	23336.4		267	43468.2
266	31312.8		266.2	23657.9		266.5	43639
265.5	32146.6		265.7	22894.4		266	43337.6
265	31835.2		265.2	23446.9		265.5	44050.9
264.5	31644.3		264.7	23848.8		265	43548.6
264	30911		264.2	24039.6		264.5	44030.8
263.5	31955.7		263.7	24491.7		264	44111.1
263	31885.4		263.2	23718.2		263.5	43809.8
262.5	32377.6		262.7	23426.8		263	44613.4
262	32247		262.2	24069.8		262.5	44774.2
261.5	31574		261.7	24682.6		262	43970.5
261	31272.6		261.2	24431.4		261.5	43287.4
260.5	32046.1		260.7	24109.9		261	44261.8
260	32518.3		260.2	23587.6		260.5	44251.8
259.5	32287.2		259.7	23497.1		260	44342.2
259	31955.7		259.2	23838.7		259.5	43900.2
258.5	31694.5		258.7	23909		259	42925.7
258	31764.8		258.2	24471.6		258.5	44071
257.5	32206.9		257.7	24029.6		258	43829.9
257	32257.1		257.2	24461.5		257.5	44834.4
256.5	33231.5		256.7	24099.9		257	44231.7
256	32910.1		256.2	23919.1		256.5	44573.3
255.5	32417.8		255.7	24300.8		256	44894.7
255	32357.6		255.2	24511.8		255.5	44513
254.5	32227		254.7	24150.1		255	45808.9
254	32920.1		254.2	24069.8		254.5	45397
253.5	32136.5		253.7	24511.8		254	44794.3
253	32086.3		253.2	24200.4		253.5	43669.1
252.5	31132		252.7	24220.4		253	44442.7
252	31704.6		252.2	23728.2		252.5	44422.6
251.5	32377.6		251.7	24521.8		252	44332.2
251	33311.9		251.2	24471.6		251.5	45457.3
250.5	33291.8		250.7	24923.7		251	44382.4
250	32648.9		250.2	24431.4		250.5	44603.4
249.5	32186.8		249.7	24622.3		250	44794.3
249	32186.8		249.2	24220.4		249.5	45196.1
248.5	32257.1		248.7	25044.2		249	44613.4
248	32337.5		248.2	23798.5		248.5	44071
247.5	32377.6		247.7	24652.4		248	45276.5
247	32297.3		247.2	24572		247.5	45125.8
246.5	32347.5		246.7	25636.9		247	45256.4
246	33603.2		246.2	24823.2		246.5	45698.4
245.5	32337.5		245.7	23979.3		246	45869.2
245	32739.3		245.2	23497.1		245.5	45778.8
244.5	33583.1		244.7	24260.6		245	44673.7
244	32337.5		244.2	24953.8		244.5	45095.6
243.5	32538.4		243.7	25546.5		244	44442.7
243	32930.2		243.2	25335.5		243.5	45417.1
242.5	33844.3		242.7	24552		243	45929.4
242	33100.9		242.2	24793.1		242.5	45316.6
241.5	32930.2		241.7	24531.9		242	45155.9
241	32990.4		241.2	24280.7		241.5	45939.5
240.5	32448		240.7	24170.2		241	45236.3
240	32628.8		240.2	24722.7		240.5	45065.5
239.5	33633.4		239.7	24612.2		240	44995.2
239	33502.8		239.2	24843.3		239.5	46009.8
238.5	32206.9		238.7	24833.2		239	45417.1
238	33663.5		238.2	24692.6		238.5	45839
237.5	33512.8		237.7	25456.1		238	45969.6
237	33211.4		237.2	24833.2		237.5	46110.3
236.5	33050.7		236.7	24994		237	44824.4
236	33191.4		236.2	25375.7		236.5	45015.3
235.5	32859.8		235.7	25516.4		236	45537.7
235	33733.8		235.2	24823.2		235.5	46682.9
234.5	33824.2		234.7	24069.8		235	46924
234	33784.1		234.2	24642.4		234.5	46421.7
233.5	33472.6		233.7	25034.2		234	45949.5
233	32890		233.2	25275.3		233.5	46220.8
232.5	33804.1		232.7	25697.2		233	46351.4
232	33764		232.2	25014.1		232.5	46944.1
231.5	34236.1		231.7	25275.3		232	46642.7
231	34708.3		231.2	25375.7		231.5	45979.7
230.5	34768.5		230.7	25888		231	46672.8
230	34045.2		230.2	26099		230.5	46873.7
229.5	33904.6		229.7	26078.9		230	46682.9
229	33372.2		229.2	26269.8		229.5	45527.6
228.5	34085.4		228.7	25034.2		229	46492
228	34477.2		228.2	25596.7		228.5	46351.4
227.5	34989.6		227.7	25898.1		228	47305.7
227	34025.2		227.2	25626.9		227.5	47657.3
226.5	33904.6		226.7	25817.7		227	47798
226	33623.3		226.2	25365.7		226.5	47114.8
225.5	33964.9		225.7	25335.5		226	46843.6
225	33392.3		225.2	25837.8		225.5	47526.7
224.5	33864.4		224.7	25847.9		225	47165.1
224	33794.1		224.2	26058.8		224.5	47566.9
223.5	33613.3		223.7	24983.9		224	47948.6
223	33663.5		223.2	25285.3		223.5	47124.9
222.5	34065.3		222.7	24310.9		223	47858.2
222	33683.6		222.2	25044.2		222.5	48671.9
221.5	33824.2		221.7	25827.8		222	47757.8
221	34688.2		221.2	25657		221.5	46823.5
220.5	34929.3		220.7	26149.2		221	47024.4
220	33623.3		220.2	25647		220.5	47376
219.5	33974.9		219.7	25466.1		220	47476.5
219	34346.6		219.2	25847.9		219.5	48772.4
218.5	34256.2		218.7	24762.9		219	48461
218	34587.7		218.2	25425.9		218.5	46431.7
217.5	34979.5		217.7	25767.5		218	47617.1
217	35341.2		217.2	25958.4		217.5	48179.7
216.5	34698.2		216.7	26179.4		217	48611.7
216	34648		216.2	25546.5		216.5	47798
215.5	34708.3		215.7	25948.3		216	48450.9
215	34346.6		215.2	25787.6		215.5	47828.1
214.5	34637.9		214.7	25918.2		215	48651.9
214	33543		214.2	26561.1		214.5	49264.6
213.5	34828.8		213.7	25888		214	48149.6
213	35421.5		213.2	26109.1		213.5	48310.3
212.5	34879		212.7	26611.3		213	48079.2
212	35210.6		212.2	26741.9		212.5	48491.1
211.5	34959.4		211.7	25797.6		212	47737.7
211	34788.6		211.2	26199.5		211.5	48039.1
210.5	35069.9		210.7	26561.1		211	49033.6
210	35110.1		210.2	26752		210.5	49144.1
209.5	34989.6		209.7	26641.5		210	48661.9
209	34738.4		209.2	27073.5		209.5	48712.1
208.5	35431.6		208.7	26621.4		209	48832.7
208	35019.7		208.2	25958.4		208.5	47838.1
207.5	33472.6		207.7	25968.4		208	49304.8
207	34416.9		207.2	27163.9		207.5	49134.1
206.5	35170.4		206.7	26259.7		207	48943.2
206	34828.8		206.2	26852.4		206.5	48802.5
205.5	35702.8		205.7	26209.5		206	49495.7
205	35100.1		205.2	26209.5		205.5	49304.8
204.5	35863.5		204.7	26691.7		205	48953.2
204	36144.8		204.2	26129.1		204.5	49224.5
203.5	35501.9		203.7	26099		204	49686.6
203	34557.6		203.2	25968.4		203.5	49586.1
202.5	35933.9		202.7	26691.7		203	49144.1
202	36144.8		202.2	26882.6		202.5	50460.1
201.5	36104.6		201.7	26772.1		202	49716.7
[truncated: 413 more rows]

## Sheet: Figure S6
Fig S6
Binding Energy (eV)	Intensity (arb. units)
1200.2	376637
1199.7	376818
1199.2	376567
1198.7	376838
1198.2	377702
1197.7	375201
1197.2	374658
1196.7	373423
1196.2	377943
1195.7	378586
1195.2	377090
1194.7	378004
1194.2	380726
1193.7	377391
1193.2	379099
1192.7	379048
1192.2	380053
1191.7	381007
1191.2	380284
1190.7	380455
1190.2	380103
1189.7	380495
1189.2	383278
1188.7	383459
1188.2	384674
1187.7	383680
1187.2	381962
1186.7	379993
1186.2	382755
1185.7	383730
1185.2	382906
1184.7	383850
1184.2	384393
1183.7	383449
1183.2	382343
1182.7	381158
1182.2	384172
1181.7	384654
1181.2	382333
1180.7	386121
1180.2	387105
1179.7	388180
1179.2	386050
1178.7	386673
1178.2	386583
1177.7	385448
1177.2	388220
1176.7	385387
1176.2	386924
1175.7	388934
1175.2	388110
1174.7	388813
1174.2	391505
1173.7	386713
1173.2	388552
1172.7	389797
1172.2	390039
1171.7	387517
1171.2	391053
1170.7	388964
1170.2	390099
1169.7	390571
1169.2	392882
1168.7	389968
1168.2	392851
1167.7	391907
1167.2	390621
1166.7	388552
1166.2	392429
1165.7	393866
1165.2	392470
1164.7	392369
1164.2	394609
1163.7	393776
1163.2	396488
1162.7	397483
1162.2	397693
1161.7	396508
1161.2	397051
1160.7	395895
1160.2	396709
1159.7	397704
1159.2	395252
1158.7	397272
1158.2	401360
1157.7	397573
1157.2	397523
1156.7	396990
1156.2	397282
1155.7	399753
1155.2	400818
1154.7	401059
1154.2	400406
1153.7	402676
1153.2	402596
1152.7	404615
1152.2	404294
1151.7	400336
1151.2	400828
1150.7	404073
1150.2	402696
1149.7	401842
1149.2	404816
1148.7	402968
1148.2	402716
1147.7	405469
1147.2	405780
1146.7	405318
1146.2	405961
1145.7	404967
1145.2	406162
1144.7	406042
1144.2	404364
1143.7	406835
1143.2	408724
1142.7	404294
1142.2	407609
1141.7	404032
1141.2	405660
1140.7	408864
1140.2	408422
1139.7	407187
1139.2	410321
1138.7	415093
1138.2	413907
1137.7	414420
1137.2	410020
1136.7	408121
1136.2	411225
1135.7	411878
1135.2	410180
1134.7	414169
1134.2	416610
1133.7	416328
1133.2	414902
1132.7	412792
1132.2	414118
1131.7	412360
1131.2	412652
1130.7	413546
1130.2	414018
1129.7	413988
1129.2	416610
1128.7	417403
1128.2	415033
1127.7	415284
1127.2	415776
1126.7	416308
1126.2	420226
1125.7	419262
1125.2	419573
1124.7	416991
1124.2	417926
1123.7	419192
1123.2	418559
1122.7	422698
1122.2	424054
1121.7	418076
1121.2	419563
1120.7	420045
1120.2	421572
1119.7	421562
1119.2	423240
1118.7	421191
1118.2	424164
1117.7	424255
1117.2	421482
1116.7	423290
1116.2	422858
1115.7	423642
1115.2	419744
1114.7	420779
1114.2	420387
1113.7	418639
1113.2	419242
1112.7	420749
1112.2	424245
1111.7	418770
1111.2	419824
1110.7	419202
1110.2	422979
1109.7	421020
1109.2	419573
1108.7	417755
1108.2	420889
1107.7	418719
1107.2	414962
1106.7	415876
1106.2	415505
1105.7	416831
1105.2	420055
1104.7	419151
1104.2	417002
1103.7	421542
1103.2	421824
1102.7	422557
1102.2	419171
1101.7	425902
1101.2	426625
1100.7	430563
1100.2	434843
1099.7	435918
1099.2	439806
1098.7	442669
1098.2	447028
1097.7	453729
1097.2	455839
1096.7	459033
1096.2	459817
1095.7	457426
1095.2	451539
1094.7	447018
1094.2	442287
1093.7	435586
1093.2	429930
1092.7	423652
1092.2	420970
1091.7	418277
1091.2	418428
1090.7	413465
1090.2	413264
1089.7	410904
1089.2	408000
1088.7	409608
1088.2	408754
1087.7	406001
1087.2	406845
1086.7	405288
1086.2	402536
1085.7	401621
1085.2	402124
1084.7	404273
1084.2	402747
1083.7	400285
1083.2	401179
1082.7	403450
1082.2	402073
1081.7	400677
1081.2	405469
1080.7	404595
1080.2	403892
1079.7	404394
1079.2	402305
1078.7	401451
1078.2	403299
1077.7	407267
1077.2	404505
1076.7	404183
1076.2	403550
1075.7	403530
1075.2	402244
1074.7	404635
1074.2	402927
1073.7	405921
1073.2	408121
1072.7	406383
1072.2	410492
1071.7	409959
1071.2	407569
1070.7	407458
1070.2	408774
1069.7	406624
1069.2	407237
1068.7	412059
1068.2	407709
1067.7	409347
1067.2	407046
1066.7	410894
1066.2	406453
1065.7	408824
1065.2	413124
1064.7	411115
1064.2	410351
1063.7	409045
1063.2	405459
1062.7	409869
1062.2	411476
1061.7	411074
1061.2	410632
1060.7	410482
1060.2	410452
1059.7	411647
1059.2	415203
1058.7	413475
1058.2	417293
1057.7	415826
1057.2	417584
1056.7	416188
1056.2	416901
1055.7	416861
1055.2	415615
1054.7	416570
1054.2	412230
1053.7	413928
1053.2	417715
1052.7	419413
1052.2	417755
1051.7	418508
1051.2	420116
1050.7	420106
1050.2	420628
1049.7	419332
1049.2	418890
1048.7	423099
1048.2	421371
1047.7	421140
1047.2	417544
1046.7	422999
1046.2	425078
1045.7	423320
1045.2	424767
1044.7	425802
1044.2	428504
1043.7	427891
1043.2	424757
1042.7	423933
1042.2	425812
1041.7	426635
1041.2	428825
1040.7	426354
1040.2	429237
1039.7	427509
1039.2	426766
1038.7	429740
1038.2	429217
1037.7	432181
1037.2	427228
1036.7	429961
1036.2	429840
1035.7	427600
1035.2	430001
1034.7	435225
1034.2	433346
1033.7	435928
1033.2	433899
1032.7	436671
1032.2	435787
1031.7	435807
1031.2	433848
1030.7	435486
1030.2	439183
1029.7	439675
1029.2	435124
1028.7	436932
1028.2	437113
1027.7	443201
1027.2	441162
1026.7	443020
1026.2	443352
1025.7	445532
1025.2	440398
1024.7	443000
1024.2	442950
1023.7	441142
1023.2	443131
1022.7	446044
1022.2	444005
1021.7	445180
1021.2	447199
1020.7	449319
1020.2	448334
1019.7	448887
1019.2	448455
1018.7	447360
1018.2	449791
1017.7	446607
1017.2	450374
1016.7	449500
1016.2	452001
1015.7	452885
1015.2	456612
1014.7	453850
1014.2	454985
1013.7	452373
1013.2	453056
1012.7	457325
1012.2	454271
1011.7	457315
1011.2	458410
1010.7	459998
1010.2	456783
1009.7	457677
1009.2	458682
1008.7	459435
1008.2	457506
1007.7	462218
1007.2	461464
1006.7	462228
1006.2	463926
1005.7	465714
1005.2	464357
1004.7	463765
1004.2	466819
1003.7	464147
1003.2	466989
1002.7	465945
1002.2	468647
1001.7	470757
1001.2	467532
1000.7	470355
1000.2	470927
999.7	467241
999.2	471731
998.7	469149
998.2	473158
997.7	474001
997.2	474122
996.7	475940
996.2	477286
995.7	471751
995.2	474443
994.7	480180
994.2	478844
993.7	481054
993.2	479687
992.7	480401
992.2	480451
991.7	480823
991.2	483133
990.7	479416
990.2	480762
989.7	482892
989.2	482792
988.7	486237
988.2	485273
987.7	483093
987.2	483736
986.7	486669
986.2	493048
985.7	489633
985.2	487523
984.7	489402
984.2	492888
983.7	489894
983.2	494897
982.7	495409
982.2	494204
981.7	495720
981.2	497991
980.7	499116
980.2	497740
979.7	499759
979.2	503928
978.7	502009
978.2	504430
977.7	505716
977.2	503928
976.7	505475
976.2	504059
975.7	506449
975.2	504541
974.7	502913
974.2	507514
973.7	503998
973.2	504480
972.7	505977
972.2	505606
971.7	508167
971.2	508228
970.7	504641
970.2	502120
969.7	505435
969.2	499186
968.7	497750
968.2	498584
967.7	494605
967.2	494625
966.7	494535
966.2	493641
965.7	496986
965.2	497931
964.7	497328
964.2	497639
963.7	493139
963.2	492446
962.7	484519
962.2	484067
961.7	481234
961.2	479085
960.7	483234
960.2	482430
959.7	482701
959.2	486107
958.7	486549
958.2	485715
957.7	489331
957.2	488578
956.7	494013
956.2	502220
955.7	505475
955.2	515762
954.7	533382
954.2	548361
953.7	581522
953.2	646538
952.7	753747
952.2	881058
951.7	899743
951.2	756148
950.7	602528
950.2	524542
949.7	483153
949.2	457767
948.7	439806
948.2	429288
947.7	421371
947.2	417524
946.7	415555
946.2	408714
945.7	405178
945.2	396116
944.7	388281
944.2	385458
943.7	379209
943.2	374096
942.7	369696
942.2	365497
941.7	357611
941.2	352347
940.7	347193
940.2	340784
939.7	344611
939.2	342763
938.7	343557
938.2	343848
937.7	344491
937.2	349464
936.7	359108
936.2	364552
935.7	373815
935.2	383921
934.7	401852
934.2	433195
933.7	496233
933.2	651963
932.7	1039520
932.2	1495820
931.7	1322990
931.2	747780
930.7	436721
930.2	344220
929.7	306106
929.2	283704
928.7	270041
928.2	262196
927.7	254932
927.2	251075
926.7	250392
926.2	246273
925.7	247418
925.2	242787
924.7	242456
924.2	240105
923.7	240718
923.2	238909
922.7	239331
922.2	242285
921.7	239814
921.2	241039
920.7	239462
920.2	240135
919.7	239130
919.2	239010
918.7	239593
918.2	238357
917.7	237624
917.2	236559
916.7	240165
916.2	239854
915.7	241481
915.2	240898
914.7	239181
914.2	241652
913.7	240346
913.2	242506
912.7	239773
912.2	239613
911.7	240688
911.2	240195
910.7	240898
910.2	241109
909.7	238628
909.2	239512
908.7	241220
908.2	242164
907.7	242968
907.2	240647
906.7	242265
906.2	244535
905.7	244485
905.2	243350
904.7	238005
904.2	241441
903.7	243149
903.2	243299
902.7	242988
902.2	243962
901.7	243973
901.2	243199
900.7	243922
900.2	241672
899.7	244706
899.2	243470
898.7	242235
898.2	242667
897.7	245198
897.2	244354
896.7	244194
896.2	245248
895.7	243008
895.2	242576
894.7	241823
894.2	244234
893.7	244696
893.2	247810
892.7	245399
892.2	246263
891.7	246464
891.2	243691
890.7	243199
890.2	245148
889.7	243822
889.2	244847
888.7	245369
888.2	245228
887.7	243762
887.2	244947
886.7	246765
886.2	248262
885.7	245751
885.2	246313
884.7	244957
884.2	246715
883.7	245007
883.2	248131
882.7	246876
882.2	247810
881.7	246163
881.2	249779
880.7	248774
880.2	248795
879.7	249739
879.2	249689
878.7	248322
878.2	247941
877.7	245128
877.2	249247
876.7	249679
876.2	252461
875.7	248774
875.2	251065
874.7	250633
874.2	250553
873.7	249829
873.2	249528
872.7	250643
872.2	251416
871.7	249699
871.2	250111
870.7	250261
870.2	252572
869.7	252461
869.2	251989
868.7	250653
868.2	252170
867.7	252220
867.2	251678
866.7	252521
866.2	254711
865.7	257575
865.2	253486
864.7	252331
864.2	252471
863.7	252280
863.2	255405
862.7	253466
862.2	253918
861.7	253586
861.2	254350
860.7	253174
860.2	253104
859.7	255033
859.2	253385
858.7	257032
858.2	254722
857.7	255445
857.2	255264
856.7	255806
856.2	255314
855.7	257665
855.2	258348
854.7	255997
854.2	256952
853.7	256942
853.2	256590
852.7	257826
852.2	259644
851.7	260498
851.2	259152
850.7	258428
850.2	256389
849.7	258891
849.2	259272
848.7	262487
848.2	262708
847.7	259393
847.2	262728
846.7	260779
846.2	261131
845.7	259684
845.2	260377
844.7	261693
844.2	262658
843.7	260960
843.2	264004
842.7	261864
842.2	261583
841.7	263713
841.2	264185
840.7	263421
840.2	262266
839.7	262738
839.2	263954
838.7	266204
838.2	260950
837.7	264195
837.2	264456
836.7	265621
836.2	265611
835.7	263602
835.2	264516
834.7	262849
834.2	263883
833.7	264627
833.2	268786
832.7	266746
832.2	266345
831.7	264938
831.2	267098
830.7	265300
830.2	267239
829.7	268816
829.2	269469
828.7	267972
828.2	264757
827.7	267158
827.2	265792
826.7	270433
826.2	272774
825.7	270483
825.2	267831
824.7	269318
824.2	270393
823.7	269901
823.2	271538
822.7	270152
822.2	270946
821.7	270323
821.2	273417
820.7	273768
820.2	271227
819.7	272231
819.2	275275
818.7	273768
818.2	272864
817.7	273899
817.2	275074
816.7	273306
816.2	272553
815.7	272503
815.2	274843
814.7	276330
814.2	276692
813.7	276993
813.2	276621
812.7	275778
812.2	279595
811.7	278922
811.2	277465
810.7	278741
810.2	279615
809.7	277877
809.2	279625
808.7	277114
808.2	280278
807.7	283131
807.2	279695
806.7	277978
806.2	280469
805.7	279916
805.2	279324
804.7	281966
804.2	278892
803.7	278359
803.2	281182
802.7	280047
802.2	279625
801.7	283342
801.2	282689
800.7	281695
800.2	282900
799.7	282850
799.2	286436
798.7	286868
798.2	285823
797.7	284337
797.2	284387
796.7	285311
796.2	286215
795.7	285833
795.2	286748
794.7	286798
794.2	284628
793.7	287089
793.2	288938
792.7	287692
792.2	285632
791.7	286778
791.2	289410
790.7	290655
790.2	288737
789.7	288496
789.2	289560
788.7	288204
788.2	288998
787.7	292916
787.2	291881
786.7	291077
786.2	293338
785.7	294051
785.2	291138
784.7	291971
784.2	293860
783.7	295065
783.2	292916
782.7	295497
782.2	296844
781.7	296110
781.2	295337
780.7	296753
780.2	295226
779.7	298943
779.2	300088
778.7	297547
778.2	299747
777.7	300530
777.2	300340
776.7	302057
776.2	301565
775.7	303373
775.2	301515
774.7	302349
774.2	300048
773.7	304930
773.2	303785
772.7	303976
772.2	304267
771.7	306709
771.2	305774
770.7	307794
770.2	307834
769.7	309431
769.2	309963
768.7	309722
768.2	310556
767.7	307100
767.2	307783
766.7	307090
766.2	304800
765.7	305131
765.2	304247
764.7	303705
764.2	303916
763.7	303936
763.2	304579
762.7	307080
762.2	308195
761.7	305202
761.2	304890
760.7	306638
760.2	306960
759.7	309421
759.2	309933
758.7	312465
758.2	311561
757.7	313178
757.2	314102
756.7	314685
756.2	317638
755.7	319085
755.2	317779
754.7	317739
754.2	315408
753.7	312405
753.2	311822
752.7	309220
752.2	307794
751.7	308065
751.2	305182
750.7	307532
750.2	307482
749.7	306749
749.2	311420
748.7	308517
748.2	307341
747.7	307452
747.2	308266
746.7	308657
746.2	309029
745.7	308808
745.2	307442
744.7	307542
744.2	307331
743.7	306056
743.2	309210
742.7	312063
742.2	309059
741.7	310134
741.2	308878
740.7	308396
740.2	311380
739.7	310737
739.2	310878
738.7	311008
738.2	311480
737.7	314032
737.2	312867
736.7	313309
736.2	311380
735.7	312093
735.2	314173
734.7	313690
734.2	315418
733.7	315187
733.2	314042
732.7	316011
732.2	316001
731.7	315368
731.2	317669
730.7	318141
730.2	318743
729.7	317659
729.2	317206
728.7	316684
728.2	318502
727.7	317759
727.2	318794
726.7	319859
726.2	318050
725.7	319828
725.2	320190
724.7	319326
724.2	322149
723.7	322370
723.2	322983
722.7	326167
722.2	328116
721.7	331632
721.2	333350
720.7	332697
720.2	332536
719.7	334947
719.2	337077
718.7	337288
718.2	334927
717.7	335108
717.2	329894
716.7	330738
716.2	326840
715.7	322912
715.2	323204
714.7	322300
714.2	322923
713.7	321767
713.2	319507
712.7	318995
712.2	323284
711.7	321396
711.2	316453
710.7	316332
710.2	312927
709.7	307512
709.2	299224
708.7	293247
708.2	287973
707.7	280670
707.2	275697
706.7	272020
706.2	268555
705.7	266586
705.2	263813
704.7	263903
704.2	262386
703.7	263210
703.2	262256
702.7	261040
702.2	260277
701.7	258177
701.2	259192
700.7	261271
700.2	259744
699.7	261302
699.2	259172
698.7	257102
698.2	257243
697.7	257544
697.2	255234
696.7	255324
696.2	254330
695.7	256751
695.2	254892
694.7	255505
694.2	258599
693.7	254149
693.2	253486
692.7	254932
692.2	257293
691.7	255666
691.2	255113
690.7	254079
690.2	252391
689.7	252813
689.2	253616
688.7	256279
688.2	257595
687.7	255003
687.2	253817
686.7	252280
686.2	249658
685.7	248242
685.2	247539
684.7	247710
684.2	244786
683.7	246424
683.2	246042
682.7	246594
682.2	245329
681.7	246896
681.2	246876
680.7	248202
680.2	248744
679.7	246815
679.2	248091
678.7	250321
678.2	249638
677.7	251115
677.2	251366
676.7	251648
676.2	251748
675.7	252572
675.2	252170
674.7	252572
674.2	254902
673.7	255053
673.2	253757
672.7	253767
672.2	255746
671.7	257233
671.2	253707
670.7	253114
670.2	255907
669.7	256038
669.2	255776
668.7	255585
668.2	258951
667.7	259624
667.2	259222
666.7	261302
666.2	257062
665.7	257786
665.2	256992
664.7	257102
664.2	256680
663.7	259393
663.2	256389
662.7	256620
662.2	254591
661.7	256942
661.2	255987
660.7	258710
660.2	259323
659.7	260608
659.2	260870
658.7	260056
658.2	263210
657.7	266184
657.2	268886
656.7	271337
656.2	273316
655.7	273397
655.2	275205
654.7	277636
654.2	276139
653.7	275396
653.2	273105
652.7	273156
652.2	277325
651.7	277777
651.2	277636
650.7	279776
650.2	281072
649.7	285462
649.2	293709
648.7	300691
648.2	315388
647.7	325796
647.2	332697
646.7	326650
646.2	316584
645.7	299355
645.2	283995
644.7	273608
644.2	262909
643.7	257926
643.2	254079
642.7	251266
642.2	251195
641.7	249729
641.2	253104
640.7	257374
640.2	261894
639.7	267610
639.2	265993
638.7	263863
638.2	258157
637.7	246323
637.2	233183
636.7	224725
636.2	220104
635.7	217231
635.2	212378
634.7	207808
634.2	201429
633.7	202051
633.2	196858
632.7	192237
632.2	192498
631.7	192126
631.2	189966
630.7	188831
630.2	190931
629.7	189715
629.2	190931
628.7	191523
628.2	193241
627.7	191925
627.2	188540
626.7	188037
626.2	185546
625.7	182442
625.2	181578
624.7	178032
624.2	175982
623.7	175340
623.2	174044
622.7	172748
622.2	172838
621.7	169694
621.2	171683
620.7	169181
620.2	167926
619.7	167202
619.2	166871
618.7	166539
618.2	165465
617.7	162169
617.2	160371
616.7	162883
616.2	162441
615.7	160301
615.2	161798
614.7	163043
614.2	163586
613.7	161326
613.2	159417
612.7	161476
612.2	164078
611.7	160934
611.2	162169
610.7	161918
610.2	163666
609.7	161547
609.2	162089
608.7	163305
608.2	164580
607.7	163907
607.2	163335
606.7	166097
606.2	168950
605.7	167795
605.2	165505
604.7	167182
604.2	170568
603.7	168991
603.2	170397
602.7	169654
602.2	169212
601.7	170708
601.2	172286
600.7	172587
600.2	174546
599.7	174767
599.2	173069
598.7	174928
598.2	175450
597.7	179388
597.2	178635
596.7	177881
596.2	180322
595.7	180523
595.2	181417
594.7	180975
594.2	183175
593.7	182311
593.2	183266
592.7	182040
592.2	182994
591.7	185345
591.2	184321
590.7	183788
590.2	181950
589.7	180262
589.2	179991
588.7	181739
588.2	182110
587.7	181166
587.2	181447
586.7	179770
586.2	179941
585.7	180352
585.2	180543
584.7	177761
584.2	176726
583.7	176153
583.2	175862
582.7	176424
582.2	174837
581.7	176806
581.2	175460
580.7	174827
580.2	174898
579.7	176485
579.2	182382
578.7	186330
578.2	185777
577.7	186983
577.2	191262
576.7	191774
576.2	194869
575.7	198053
575.2	204171
574.7	205819
574.2	205557
573.7	213162
573.2	228231
572.7	237081
572.2	250553
571.7	255616
571.2	249889
570.7	250161
570.2	262115
569.7	270061
569.2	273517
568.7	292313
568.2	346329
567.7	434190
567.2	440941
566.7	348218
566.2	258499
565.7	210791
565.2	198375
564.7	198204
564.2	174938
563.7	136814
563.2	116220
562.7	107219
562.2	103452
561.7	101292
561.2	98569.5
560.7	97283.6
560.2	97243.4
559.7	94400.5
559.2	93576.7
558.7	91145.6
558.2	88694.4
557.7	85861.5
557.2	84726.4
556.7	81300.7
556.2	79914.4
555.7	78487.9
555.2	76247.7
554.7	77161.9
554.2	77613.9
553.7	78508
553.2	79452.3
552.7	78859.6
552.2	82506.2
551.7	84555.6
551.2	85057.9
550.7	82084.3
550.2	76508.9
549.7	71275
549.2	73002.9
548.7	79703.4
548.2	89658.8
547.7	96992.3
547.2	93978.5
546.7	80738.2
546.2	69426.6
545.7	61671.2
545.2	56789
544.7	52780.7
544.2	48501.2
543.7	45045.4
543.2	42815.2
542.7	41629.8
542.2	39982.3
541.7	39600.6
541.2	38987.8
540.7	39058.1
540.2	37832.5
539.7	38214.3
539.2	37410.6
538.7	36546.7
538.2	35542.1
537.7	35029.7
537.2	35029.7
536.7	34788.6
536.2	33824.2
535.7	33111
535.2	32568.5
534.7	32940.2
534.2	32307.3
533.7	32769.4
533.2	32337.5
532.7	34406.9
532.2	33774
531.7	34185.9
531.2	35049.8
530.7	35039.8
530.2	33884.5
529.7	31845.2
529.2	30780.4
528.7	31413.2
528.2	31704.6
527.7	31784.9
527.2	31945.7
526.7	32990.4
526.2	30971.2
525.7	30378.5
525.2	29936.5
524.7	30499.1
524.2	30599.5
523.7	30227.8
523.2	30288.1
522.7	31031.5
522.2	30006.8
521.7	30117.3
521.2	29102.7
520.7	30428.8
520.2	30157.5
519.7	30016.9
519.2	29836.1
518.7	30649.8
518.2	29695.4
517.7	28901.8
517.2	29514.6
516.7	29273.5
516.2	29826
515.7	29745.6
515.2	29504.5
514.7	29926.5
514.2	30107.3
513.7	29434.2
513.2	29414.1
512.7	29142.9
512.2	30057.1
511.7	29012.3
511.2	29404.1
510.7	30187.7
510.2	29122.8
509.7	28901.8
509.2	29805.9
508.7	30358.4
508.2	29665.3
507.7	28339.2
507.2	29514.6
506.7	29183.1
506.2	29544.7
505.7	29956.6
505.2	28489.9
504.7	29655.2
504.2	29755.7
503.7	28861.6
503.2	29323.7
502.7	29896.3
502.2	29142.9
501.7	29464.4
501.2	29082.6
500.7	30016.9
500.2	29685.4
499.7	29484.4
499.2	29695.4
498.7	29394
498.2	29655.2
497.7	29464.4
497.2	29846.1
496.7	30037
496.2	29595
495.7	28931.9
495.2	30308.2
494.7	30489
494.2	30258
493.7	30067.1
493.2	29966.6
492.7	29826
492.2	29615
491.7	30057.1
491.2	28901.8
490.7	28258.9
490.2	29494.5
489.7	29836.1
489.2	30147.5
488.7	30288.1
488.2	29936.5
487.7	30127.4
487.2	29906.4
486.7	29233.3
486.2	29343.8
485.7	29404.1
485.2	29494.5
484.7	29444.3
484.2	29504.5
483.7	29474.4
483.2	29152.9
482.7	30047
482.2	29795.9
481.7	29605
481.2	29032.4
480.7	29313.7
480.2	29595
479.7	29283.5
479.2	29816
478.7	29795.9
478.2	29564.8
477.7	29213.2
477.2	29605
476.7	30378.5
476.2	30247.9
475.7	29273.5
475.2	28751.1
474.7	28781.2
474.2	28942
473.7	29494.5
473.2	28670.7
472.7	29102.7
472.2	28841.5
471.7	29373.9
471.2	29424.2
470.7	29313.7
470.2	28931.9
469.7	28831.5
469.2	28650.6
468.7	28972.1
468.2	29042.4
467.7	29595
467.2	29263.4
466.7	29082.6
466.2	28942
465.7	29062.5
465.2	29233.3
464.7	28911.8
464.2	28389.5
463.7	29313.7
463.2	29263.4
462.7	29042.4
462.2	28801.3
461.7	29474.4
461.2	29333.8
460.7	28871.7
460.2	28530.1
459.7	29022.3
459.2	29705.5
458.7	30237.9
458.2	29273.5
457.7	29605
457.2	28931.9
456.7	28891.7
456.2	29142.9
455.7	29554.8
455.2	28811.4
454.7	28550.2
454.2	29343.8
453.7	29625.1
453.2	29956.6
452.7	29544.7
452.2	29765.7
451.7	29444.3
451.2	30217.8
450.7	30619.6
450.2	29996.8
449.7	29695.4
449.2	30388.6
448.7	29705.5
448.2	30016.9
447.7	30589.5
447.2	30127.4
446.7	29223.3
446.2	29494.5
445.7	29514.6
445.2	29956.6
444.7	29836.1
444.2	29906.4
443.7	29434.2
443.2	30057.1
442.7	30669.9
442.2	30087.2
441.7	30318.3
441.2	29755.7
440.7	29173
440.2	29906.4
439.7	29655.2
439.2	30499.1
438.7	29785.8
438.2	30217.8
437.7	30840.6
437.2	30639.7
436.7	31262.6
436.2	30870.8
435.7	30418.7
435.2	30117.3
434.7	30167.6
434.2	30689.9
433.7	29836.1
433.2	30720.1
432.7	29514.6
432.2	29605
431.7	29544.7
431.2	29323.7
430.7	30037
430.2	29343.8
429.7	30087.2
429.2	30790.4
428.7	29886.3
428.2	30237.9
427.7	29705.5
427.2	29805.9
426.7	30067.1
426.2	30438.8
425.7	30077.2
425.2	30780.4
424.7	31433.3
424.2	30338.3
423.7	30177.6
423.2	31342.9
422.7	30931
422.2	30820.5
421.7	30599.5
421.2	30941.1
420.7	30016.9
420.2	30127.4
419.7	30247.9
419.2	30268
418.7	30559.4
418.2	30991.3
417.7	31021.5
417.2	30991.3
416.7	31081.7
416.2	30097.2
415.7	29896.3
415.2	31172.1
414.7	31061.6
414.2	30378.5
413.7	30649.8
413.2	31383.1
412.7	30589.5
412.2	31182.2
411.7	31332.9
411.2	31132
410.7	30378.5
410.2	30378.5
409.7	30961.2
409.2	30850.7
408.7	31292.7
408.2	31353
407.7	31212.3
407.2	31312.8
406.7	31282.6
406.2	31503.7
405.7	32096.4
405.2	31815.1
404.7	31875.4
404.2	31704.6
403.7	31905.5
403.2	31744.8
402.7	31764.8
402.2	32076.3
401.7	30810.5
401.2	31312.8
400.7	31332.9
400.2	30720.1
399.7	32076.3
399.2	31383.1
398.7	31473.5
398.2	31473.5
397.7	30539.3
397.2	30750.2
396.7	31312.8
396.2	31051.6
395.7	31232.4
395.2	30599.5
394.7	31142
394.2	30428.8
393.7	31011.4
393.2	30790.4
392.7	30689.9
392.2	30539.3
391.7	30760.3
391.2	30579.4
390.7	31383.1
390.2	31121.9
389.7	30700
389.2	30438.8
388.7	30931
388.2	31463.5
387.7	30207.7
387.2	30981.3
386.7	30077.2
386.2	30579.4
385.7	30921
385.2	32086.3
384.7	31242.5
384.2	30890.9
383.7	30207.7
383.2	31152.1
382.7	30951.1
382.2	31132
381.7	30559.4
381.2	30599.5
380.7	31182.2
380.2	31463.5
379.7	31262.6
379.2	30458.9
378.7	31423.3
378.2	30710
377.7	31222.4
377.2	31162.1
376.7	31503.7
376.2	31363
375.7	30890.9
375.2	31594.1
374.7	31363
374.2	30931
373.7	31242.5
373.2	31523.7
372.7	30790.4
372.2	31644.3
371.7	31071.7
371.2	31523.7
370.7	31453.4
370.2	30820.5
369.7	30860.7
369.2	31473.5
368.7	31423.3
368.2	31111.9
367.7	31262.6
367.2	31754.8
366.7	31021.5
366.2	30900.9
365.7	30961.2
365.2	31674.4
364.7	31513.7
364.2	32196.8
363.7	30298.2
363.2	30549.3
362.7	32046.1
362.2	31845.2
361.7	31252.5
361.2	31533.8
360.7	31363
360.2	32779.5
359.7	32538.4
359.2	32066.2
358.7	33100.9
358.2	31764.8
357.7	32829.7
357.2	32598.6
356.7	31684.5
356.2	32227
355.7	31825.1
355.2	31835.2
354.7	32076.3
354.2	33442.5
353.7	32136.5
353.2	31423.3
352.7	32337.5
352.2	32568.5
351.7	32407.8
351.2	32206.9
350.7	31312.8
350.2	32437.9
349.7	32789.5
349.2	32357.6
348.7	32879.9
348.2	32427.9
347.7	32407.8
347.2	32357.6
346.7	32749.3
346.2	32749.3
345.7	32357.6
345.2	32277.2
344.7	32990.4
344.2	31734.7
343.7	33100.9
343.2	32508.2
342.7	32337.5
342.2	32648.9
341.7	33231.5
341.2	33894.6
340.7	33121
340.2	33934.7
339.7	33884.5
339.2	32859.8
338.7	33161.2
338.2	32960.3
337.7	32548.4
337.2	32729.2
336.7	32669
336.2	32839.7
335.7	33010.5
335.2	33583.1
334.7	34065.3
334.2	33372.2
333.7	33593.2
333.2	33553
332.7	33553
332.2	33040.7
331.7	33512.8
331.2	34477.2
330.7	33643.4
330.2	33974.9
329.7	33794.1
329.2	34236.1
328.7	34035.2
328.2	34637.9
327.7	34507.4
327.2	33663.5
326.7	34356.7
326.2	34808.7
325.7	34276.3
325.2	34537.5
324.7	35009.6
324.2	34065.3
323.7	34336.6
323.2	34838.9
322.7	34778.6
322.2	35311
321.7	35552.1
321.2	35682.7
320.7	34828.8
320.2	34949.4
319.7	34919.2
319.2	34688.2
318.7	34818.8
318.2	35341.2
317.7	36154.9
317.2	35582.3
316.7	34326.5
316.2	35783.2
315.7	35903.7
315.2	35773.1
314.7	36144.8
314.2	35301
313.7	35632.5
313.2	35823.4
312.7	35863.5
312.2	35461.7
311.7	35943.9
311.2	35602.3
310.7	36315.6
310.2	35943.9
309.7	35069.9
309.2	36054.4
308.7	36355.8
308.2	36064.5
307.7	35893.7
307.2	36797.8
306.7	36546.7
306.2	36325.6
305.7	35722.9
305.2	36074.5
304.7	36144.8
304.2	35321.1
303.7	36355.8
303.2	36446.2
302.7	36235.2
302.2	36235.2
301.7	36617
301.2	35622.4
300.7	36134.8
300.2	36707.4
299.7	36968.6
299.2	35883.6
298.7	35682.7
298.2	35743
297.7	36245.3
297.2	36154.9
296.7	35511.9
296.2	35743
295.7	35994.1
295.2	36637.1
294.7	36506.5
294.2	37169.5
293.7	38093.7
293.2	36858.1
292.7	37470.9
292.2	37581.4
291.7	37621.6
291.2	38776.8
290.7	37511.1
290.2	37621.6
289.7	38364.9
289.2	38354.9
288.7	39570.4
288.2	39600.6
287.7	39630.7
287.2	40866.4
286.7	40846.3
286.2	42122.1
285.7	43397.9
285.2	46180.6
284.7	54739.6
284.2	80436.8
283.7	106516
283.2	88403.1
282.7	53172.5
282.2	37390.5
281.7	35110.1
281.2	34828.8
280.7	35622.4
280.2	34728.4
279.7	34808.7
279.2	34828.8
278.7	34557.6
278.2	34587.7
277.7	34949.4
277.2	33804.1
276.7	34065.3
276.2	35411.5
275.7	35893.7
275.2	34135.7
274.7	33794.1
274.2	33874.5
273.7	35029.7
273.2	35672.7
272.7	35481.8
272.2	34316.5
271.7	34708.3
271.2	34226.1
270.7	34396.8
270.2	35110.1
269.7	35341.2
269.2	35612.4
268.7	35311
268.2	34859
267.7	33874.5
267.2	34517.4
266.7	34457.1
266.2	34818.8
265.7	35311
265.2	35522
264.7	35160.3
264.2	34929.3
263.7	35331.1
263.2	35491.8
262.7	35743
262.2	35732.9
261.7	36436.1
261.2	35672.7
260.7	35702.8
260.2	36365.8
259.7	36807.8
259.2	36918.3
258.7	36888.2
258.2	36496.4
257.7	36677.2
257.2	36124.7
256.7	36456.2
256.2	37099.2
255.7	36235.2
255.2	35421.5
254.7	36315.6
254.2	36958.5
253.7	36556.7
253.2	37249.9
252.7	36516.5
252.2	37380.5
251.7	35883.6
251.2	36687.3
250.7	35863.5
250.2	35994.1
249.7	37018.8
249.2	36647.1
248.7	36978.6
248.2	37069
247.7	36747.6
247.2	37129.3
246.7	37008.8
246.2	36767.7
245.7	35592.3
245.2	36335.7
244.7	36496.4
244.2	37239.8
243.7	36365.8
243.2	37280
242.7	36978.6
242.2	37772.2
241.7	36235.2
241.2	37621.6
240.7	37199.6
240.2	37732.1
239.7	37601.5
239.2	38395.1
238.7	36637.1
238.2	36898.3
237.7	37762.2
237.2	37892.8
236.7	37390.5
236.2	37390.5
235.7	36476.3
235.2	36617
234.7	37290
234.2	38495.5
233.7	37501
233.2	37852.6
232.7	38395.1
232.2	37541.2
231.7	38184.1
231.2	38053.5
230.7	38214.3
230.2	38796.9
229.7	38405.1
229.2	39017.9
228.7	38586
228.2	38214.3
227.7	38706.5
227.2	38385
226.7	38837.1
226.2	39851.7
225.7	40645.3
225.2	40986.9
224.7	39319.3
224.2	40062.7
223.7	39781.4
223.2	39731.2
222.7	39781.4
222.2	38405.1
221.7	39168.6
221.2	39017.9
220.7	38917.5
220.2	38344.9
219.7	38867.2
219.2	39178.7
218.7	39158.6
218.2	38917.5
217.7	38857.2
217.2	37722
216.7	39188.7
216.2	39038
215.7	38947.6
215.2	38776.8
214.7	39078.2
214.2	39439.8
213.7	40193.3
213.2	39309.3
212.7	39339.4
212.2	39540.3
211.7	39560.4
211.2	39218.8
210.7	39078.2
210.2	39530.3
209.7	39841.7
209.2	40263.6
208.7	39580.5
208.2	39510.2
207.7	40133
207.2	41318.4
206.7	40303.8
206.2	39319.3
205.7	40595.1
205.2	40213.4
204.7	40484.6
204.2	40143.1
203.7	40022.5
203.2	40575
202.7	40926.6
202.2	40886.4
201.7	40434.4
[truncated: 413 more rows]

## Sheet: Figure S7
Fig.S7
v1/3	C-O (%)
0.8	4.06
2.466	8.2
3.55	13

[truncated: 5 more sheets: Figure S11, Figure S12, Figure S14, Figure S15, Figure S16]
